# Supplementary material for: Novel RNA Viruses Discovered in Weeds in Rice Fields
Source: Viruses. 2022 Nov 10;14(11):2489. doi: 10.3390/v14112489 (PMC9717734; doi:10.3390/v14112489)
Supplement: Supplementary file 1 [file viruses-14-02489-s001.zip]

Archive with 7 entries (7 files):
- Supplementary Material.pdf
- Table S1 The informations on 29 weed plants collected from rice fields and sequencing libraries.xls
- Table S2  Data generated in this study and summary of the viruses.xls
- Table S3 Mycoviruses detected in weeds in rice field.xls
- Table S4 Bacteriophages identified  in weeds in rice field.xls
- Table S5 Data generated in this study and summary of negative-sense RNA viruses.xls
- Table S6 Viruses infecting weeds in rice field..xls
