# Supplementary material for: Novel RNA Viruses Discovered in Weeds in Rice Fields
Source: Viruses. 2022 Nov 10;14(11):2489. doi: 10.3390/v14112489 (PMC9717734; doi:10.3390/v14112489)
Supplement: Supplementary file 1 [file viruses-14-02489-s001.zip › Table S2 Data generated in this study and summary of the viruses.xls]

## Sheet: Sheet1
Accession	VIrus_name	Abbreviation	Library	Strain	Host species	Host class	Host orders	Host families	Encoded protein	Virus family	Seq_len	Abundance	Blastx hits on known viruses (blast amino acid identity)
OM514354	Hangzhou virga-like virus	HVlV	MSC_FY	MSCFY135	Lindernia procumbens	Dicotyledoneae	Linderniaceae	Tubiflorae	RdRp	Virgaviridae	2918	0.00169975	Luckshill virus (53.4%)
OM514355	Sedum sarmentosum crinivirus	SSCV	KXLZC_FY	KXLZCFY121	Alternanthera philoxeroides	Dicotyledoneae	Amaranthaceae	Plantaginales	RdRp	Closteroviridae	8871	1.60758e-05	Sedum sarmentosum crinivirus (99.4%)
OM514356	Sedum sarmentosum crinivirus	SSCV	KXLZC_FY	KXLZCFY120	Alternanthera philoxeroides	Dicotyledoneae	Amaranthaceae	Plantaginales	RdRp	Closteroviridae	8823	0.0281447	Sedum sarmentosum crinivirus (99.7%)
OM514357	Sedum sarmentosum crinivirus	SSCV	KXLZC_FY	KXLZCFY21	Alternanthera philoxeroides	Dicotyledoneae	Amaranthaceae	Plantaginales	coat	Closteroviridae	8332	0.0653129	Sedum sarmentosum crinivirus (99.4%)
OM514358	Sanya dicistro-like virus 1	SDiV1	LSH_LS	LSHLS250	Leersia hexandra	Monocotyledoneae	Poaceae	Graminales	RdRp	Dicistroviridae	8889	0.00189872	Mosquito dicistrovirus (31.4%)
OM514359	Sanya dicistro-like virus 1	SDiV1	QJZ_LS	QJZLS700	Leptochloa chinensis	Monocotyledoneae	Poaceae	Graminales	RdRp	Dicistroviridae	9272	0.000464149	Mosquito dicistrovirus (30.9%)
OM514360	Sanya dicistro-like virus 1	SDiV1	YBJ_LS	YBJLS96	Eleocharis dulcis	Monocotyledoneae	Cyperaceae	Cyperales	RdRp	Dicistroviridae	8888	0.000215857	Mosquito dicistrovirus (30.9%)
OM514361	Sanya dicistro-like virus 1	SDiV1	YSC_LS	YSCLS242	Monochoria vaginalis	Monocotyledoneae	Pontederiaceae	Farinosae	RdRp	Dicistroviridae	8885	0.000385999	Mosquito dicistrovirus (30.9%)
OM514362	Sanya dicistro-like virus 1	SDiV1	YXSC_LS	YXSCLS218	Cyperus difformis	Monocotyledoneae	Cyperaceae	Cyperales	RdRp	Dicistroviridae	8877	0.000185229	Mosquito dicistrovirus (30.9%)
OM514363	Beihai picorna-like virus 77	BPlV77	LSH_LS	LSHLS276	Leersia hexandra	Monocotyledoneae	Poaceae	Graminales	RdRp	Dicistroviridae	4347	8.07295e-05	Beihai picorna-like virus 77 (99.8%)
OM514364	Beihai picorna-like virus 77	BPlV77	YXSC_LS	YXSCLS332	Cyperus difformis	Monocotyledoneae	Cyperaceae	Cyperales	RdRp	Dicistroviridae	5035	0.000233991	Beihai picorna-like virus 77 (100.0%)
OM514365	Guzhou dicistro-like virus 1	GDiV1	SSQB_GZ	SSQBGZ48	Paspalum distichum	Monocotyledoneae	Poaceae	Graminales	RdRp	Dicistroviridae	8967	0.00197582	Beihai picorna-like virus 80 (40.9%)
OM514366	Sanya dicistro-like virus 2	SDiV2	LSH_LS	LSHLS215	Leersia hexandra	Monocotyledoneae	Poaceae	Graminales	RdRp	Dicistroviridae	7275	0.000329323	Human blood-associated dicistrovirus (31.5%)
OM514367	Sanya marna-like virus 1	SMLV1	QJZ_LS	QJZLS422	Leptochloa chinensis	Monocotyledoneae	Poaceae	Graminales	RdRp	Marnaviridae	8405	0.000200501	Picornavirales sp. (52.8%)
OM514368	Sanya marna-like virus 1	SMLV1	YXSC_LS	YXSCLS337	Cyperus difformis	Monocotyledoneae	Cyperaceae	Cyperales	RdRp	Marnaviridae	9184	0.00110221	Picornavirales sp. (52.8%)
OM514369	Xiaogan marna-like virus 1	XMLV1	BDJ_XG	BDJXG28	Bidens tripartita	Dicotyledoneae	Asteraceae	Campanulales	RdRp	Marnaviridae	4299	0.00013695	Robinvale bee virus 8 (57.7%)
OM514370	Xiaogan marna-like virus 1	XMLV1	MT_XG	MTXG233	Digitaria sanguinalis	Monocotyledoneae	Poaceae	Graminales	RdRp	Marnaviridae	6482	0.000355654	Robinvale bee virus 8 (46.2%)
OM514371	Sanya marna-like virus 2	SMLV2	QJZ_LS	QJZLS426	Leptochloa chinensis	Monocotyledoneae	Poaceae	Graminales	RdRp	Marnaviridae	7233	0.000350637	Marnaviridae sp. (61%)
OM514372	Sanya marna-like virus 3	SMLV3	QJZ_LS	QJZLS60	Leptochloa chinensis	Monocotyledoneae	Poaceae	Graminales	RdRp	Marnaviridae	5717	0.000286064	Changjiang picorna-like virus 1 (70.2%)
OM514373	Sanya dicistro-like virus 3	SDiV3	YXSC_LS	YXSCLS219	Cyperus difformis	Monocotyledoneae	Cyperaceae	Cyperales	RdRp	Dicistroviridae	7637	0.000184888	Changjiang picorna-like virus 8 (28.6%)
OM514374	Sanya dicistro-like virus 3	SDiV3	YSC_LS	YSCLS237	Monochoria vaginalis	Monocotyledoneae	Pontederiaceae	Farinosae	RdRp	Dicistroviridae	8420	0.000260848	Changjiang picorna-like virus 8 (28.5%)
OM514375	Sanya fusari-like virus 1	SFlV1	LSH_LS	LSHLS115	Leersia hexandra	Monocotyledoneae	Poaceae	Graminales	RdRp	Fusariviridae	6647	0.000682316	Plasmopara viticola lesion associated fusarivirus 3 (73.6%)
OM514376	Sanya astro-like virus 1	SAlV1	LSH_LS	LSHLS353	Leersia hexandra	Monocotyledoneae	Poaceae	Graminales	RdRp	Astroviridae	4099	0.000149907	Astroviridae sp. (57.6%)
OM514377	Guiyang Paspalum distichum tymo-like virus 1	GPdTV1	SSQB_GZ	SSQBGZ116	Paspalum distichum	Monocotyledoneae	Poaceae	Graminales	RdRp	Tymoviridae	6725	0.0186815	Nectarine marafivirus M (45.3%)
OM514378	Sanya noda-like virus	SNV	QJZ_LS	QJZLS1014	Leptochloa chinensis	Monocotyledoneae	Poaceae	Graminales	RdRp	Nodaviridae	3814	0.000180166	Hubei noda-like virus 20 (55.2%)
OM514379	Sanya noda-like virus	SNV	YSC_LS	YSCLS251	Monochoria vaginalis	Monocotyledoneae	Pontederiaceae	Farinosae	RdRp	Nodaviridae	3039	0.000107026	Hubei noda-like virus 20 (54.2%)
OM514380	Sanya noda-like virus	SNV	YXSC_LS	YXSCLS205	Cyperus difformis	Monocotyledoneae	Cyperaceae	Cyperales	RdRp	Nodaviridae	3843	0.000103537	Hubei noda-like virus 20 (54.5%)
OM514381	Guiyang partiti-like virus 1	GPlV1	CG_GZ	CGGZ185	Sagittaria trifolia	Monocotyledoneae	Alismataceae	Helobiae	RdRp	Partitiviridae	1782	0.00193886	Maize associated partiti-like virus (59.2%)
OM514382	Magnaporthe grisea partitivirus 1	MgPV1	MT_XG	MTXG315	Digitaria sanguinalis	Monocotyledoneae	Poaceae	Graminales	cp	Partitiviridae	1581	8.39776e-05	Magnaporthe grisea partitivirus 1 (94.5%)
OM514383	Magnaporthe grisea partitivirus 1	MgPV1	MT_XG	MTXG471	Digitaria sanguinalis	Monocotyledoneae	Poaceae	Graminales	RdRp	Partitiviridae	1057	5.09342e-05	Magnaporthe grisea partitivirus 1 (94.5%)
OM514384	Xiaogan partiti-like virus 1	XPlV1	SSQB_XG	SSQBXG284	Paspalum distichum	Monocotyledoneae	Poaceae	Graminales	cp	Partitiviridae	1750	0.000182179	Plasmopara viticola lesion associated Partitivirus 9 (42.4%)
OM514385	Xiaogan partiti-like virus 1	XPlV1	SSQB_XG	SSQBXG405	Paspalum distichum	Monocotyledoneae	Poaceae	Graminales	RdRp	Partitiviridae	1901	0.000126733	Monilinia partitivirus A (69.2%)
OM514386	Hangzhou partiti-like virus 1	HPlV1	MSC_FY	MSCFY178	Lindernia procumbens	Dicotyledoneae	Linderniaceae	Tubiflorae	RdRp	Partitiviridae	1689	0.00153233	Plasmopara viticola lesion associated Partitivirus 3 (77.9%)
OM514387	Guiyang Paspalum distichum solemo-like virus 1	GPDV1	SSQB_GZ	SSQBGZ50	Paspalum distichum	Monocotyledoneae	Poaceae	Graminales	RdRp	Solemoviridae	5785	0.0304394	Sugarcane yellow leaf virus (72.8%)
OM514389	Xiaogan Aeschynomene indica solemo-like virus 1	XAISV1	SMSC_XG	SMSCXG243	Aeschynomene indica	Dicotyledoneae	Fabaceae	Rosales	RdRp	Solemoviridae	5689	3.9156	Alfalfa enamovirus 1 (71.1%)
OM514391	Sanya tombus-like virus 1	STV1	QJZ_LS	QJZLS314	Leptochloa chinensis	Monocotyledoneae	Poaceae	Graminales	RdRp	Tombusviridae	4689	0.0121023	Hubei tombus-like virus 6 (56.1%)
OM514392	Sanya tombus-like virus 1	STV1	YSC_LS	YSCLS204	Monochoria vaginalis	Monocotyledoneae	Pontederiaceae	Farinosae	RdRp	Tombusviridae	4128	0.000349994	Hubei tombus-like virus 6 (56.1%)
OM514393	Sanya tombus-like virus 1	STV1	YXSC_LS	YXSCLS208	Cyperus difformis	Monocotyledoneae	Cyperaceae	Cyperales	RdRp	Tombusviridae	4125	0.000357531	Hubei tombus-like virus 6 (56.1%)
OM514394	Sanya tombus-like virus 1	STV1	BC_LS	BCLS148	Echinochloa crus-galli	Monocotyledoneae	Poaceae	Graminales	RdRp	Tombusviridae	4124	6.71846e-05	Hubei tombus-like virus 6 (56.1%)
OM514395	Sanya tombus-like virus 1	STV1	LSH_LS	LSHLS288	Leersia hexandra	Monocotyledoneae	Poaceae	Graminales	RdRp	Tombusviridae	4139	0.000178808	Hubei tombus-like virus 6 (56.1%)
OM514396	Sanya tombus-like virus 1	STV1	YBJ_LS	YBJLS114	Eleocharis dulcis	Monocotyledoneae	Cyperaceae	Cyperales	RdRp	Tombusviridae	4116	0.000115305	Hubei tombus-like virus 6 (56.1%)
OM514397	Guiyang tombus-like virus 1	GTV1	MG_GZ	MGGZ88	Ranunculus japonicus	Dicotyledoneae	Ranunculaceae	Ranales	RdRp	Tombusviridae	4811	0.00170302	Rice virus A (62.4%)
OM514398	Guiyang tombus-like virus 2	GTV2	QB_GZ	QBGZ253	Paspalum thunbergii	Monocotyledoneae	Poaceae	Graminales	RdRp	Tombusviridae	3469	0.000397973	Beet black scorch virus (40.5%)
OM514399	Guiyang Paspalum paspaloides tombus-like virus 1	GPpTV1	SSQB_GZ	SSQBGZ174	Paspalum distichum	Monocotyledoneae	Poaceae	Graminales	RdRp	Tombusviridae	3328	0.0273052	Ixeridium yellow mottle virus 2 (55.2%)
OM514400	Guiyang Paspalum paspaloides tombus-like virus 2	GPpTV2	SSQB_GZ	SSQBGZ23	Paspalum distichum	Monocotyledoneae	Poaceae	Graminales	RdRp	Tombusviridae	4589	0.139412	Rice virus X (80.1%)
OM514401	Hangzhou tombus-like virus 1	HTV1	KXLZC_FY	KXLZCFY46	Alternanthera philoxeroides	Dicotyledoneae	Amaranthaceae	Plantaginales	RdRp	Tombusviridae	4130	0.000363657	Tobacco necrosis virus A (34.1%)
OM514402	Sanya tombus-like virus 2	STV2	QJZ_LS	QJZLS5	Leptochloa chinensis	Monocotyledoneae	Poaceae	Graminales	RdRp	Tombusviridae	4174	0.000802064	Kummerowia striata tombusvirus (62.2%)
OM514403	Sanya Leptochloa chinensis tombus-like virus 1	SLCTV1	QJZ_LS	QJZLS311	Leptochloa chinensis	Monocotyledoneae	Poaceae	Graminales	RdRp	Tombusviridae	4213	0.0225102	Oat chlorotic stunt virus (52.7%)
OM514404	Sanya tombus-like virus 3	STV3	QJZ_LS	QJZLS312	Leptochloa chinensis	Monocotyledoneae	Poaceae	Graminales	RdRp	Tombusviridae	3703	0.000689032	Hubei tombus-like virus 6 (56.1%)
OM514405	Sanya tombus-like virus 4	STV4	YSC_LS	YSCLS219	Monochoria vaginalis	Monocotyledoneae	Pontederiaceae	Farinosae	RdRp	Tombusviridae	2591	6.16965e-05	Shahe tombus-like virus 1 (65.1%)
OM514406	Sanya tombus-like virus 5	STV5	YSC_LS	YSCLS222	Monochoria vaginalis	Monocotyledoneae	Pontederiaceae	Farinosae	RdRp	Tombusviridae	2877	0.000166837	Shahe tombus-like virus 1 (65.1%)
OM514407	Sanya tombus-like virus 6	STV6	YSC_LS	YSCLS245	Monochoria vaginalis	Monocotyledoneae	Pontederiaceae	Farinosae	RdRp	Tombusviridae	3030	0.000200223	Wenzhou tombus-like virus 2 (61.8%)
OM514408	Sanya tombus-like virus 7	STV7	QJZ_LS	QJZLS999	Leptochloa chinensis	Monocotyledoneae	Poaceae	Graminales	RdRp	Tombusviridae	4111	0.00284871	Xinzhou nematode virus 7 (31.6%)
OM514409	Guiyang tombus-like virus 3	GTV3	CQC_GZ	CQCGZ37	Plantago depressa	Dicotyledoneae	Plantaginaceae	Plantaginales	RdRp	Tombusviridae	2930	0.000535592	Riboviria sp. (53.8%)
OM514410	Sanya tombus-like virus 8	STV8	LSH_LS	LSHLS110	Leersia hexandra	Monocotyledoneae	Poaceae	Graminales	RdRp	Tombusviridae	3932	0.000536802	Phoma matteucciicola RNA virus 1 (65.9%)
OM514411	Hangzhou tombus-like virus 2	HTV2	TXC_FY	TXCFY190	Acalypha australis	Dicotyledoneae	Euphorbiaceae	Euphorbiineae	RdRp	Tombusviridae	3247	0.00025798	Riboviria sp. (36.4%)
OM514412	Sanya bunya-like virus 1	SBlV1	LSH_LS	LSHLS38	Leersia hexandra	Monocotyledoneae	Poaceae	Graminales	RdRp	Alphabunyaviridae	7887	0.000238205	Halophytophthora RNA virus 1 (39.9%)
OM514413	Sanya bunya-like virus 1	SBlV1	QJZ_LS	QJZLS428	Leptochloa chinensis	Monocotyledoneae	Poaceae	Graminales	RdRp	Alphabunyaviridae	6052	0.000542521	Halophytophthora RNA virus 1 (42.3%)
OM514414	Sanya bunya-like virus 2	SBlV2	LSH_LS	LSHLS41	Leersia hexandra	Monocotyledoneae	Poaceae	Graminales	RdRp	Alphabunyaviridae	6270	0.000265377	Halophytophthora RNA virus 1 (39.9%)
OM514415	Sanya bunya-like virus 2	SBlV2	QJZ_LS	QJZLS332	Leptochloa chinensis	Monocotyledoneae	Poaceae	Graminales	RdRp	Alphabunyaviridae	9017	0.00163251	Halophytophthora RNA virus 1 (39.4%)
OM514416	Sanya bunya-like virus 3	SBlV3	YXSC_LS	YXSCLS40	Cyperus difformis	Monocotyledoneae	Cyperaceae	Cyperales	RdRp	Alphabunyaviridae	9149	0.000733607	Halophytophthora RNA virus 1 (39.9%)
OM514417	Sanya bunya-like virus 3	SBlV3	LSH_LS	LSHLS43	Leersia hexandra	Monocotyledoneae	Poaceae	Graminales	RdRp	Alphabunyaviridae	4021	1.91105e-05	Halophytophthora RNA virus 1 (37.1%)
OM514418	Sanya bunya-like virus 3	SBlV3	YSC_LS	YSCLS247	Monochoria vaginalis	Monocotyledoneae	Pontederiaceae	Farinosae	RdRp	Alphabunyaviridae	8081	1.3969e-05	Halophytophthora RNA virus 1 (38.1%)
OM514419	Sanya bunya-like virus 4	SBlV4	LSH_LS	LSHLS42	Leersia hexandra	Monocotyledoneae	Poaceae	Graminales	RdRp	Alphabunyaviridae	5708	0.000191556	Halophytophthora RNA virus 1 (48.7%)
OM514420	Sanya bunya-like virus 4	SBlV4	QJZ_LS	QJZLS141	Leptochloa chinensis	Monocotyledoneae	Poaceae	Graminales	RdRp	Alphabunyaviridae	9101	0.00129845	Halophytophthora RNA virus 1 (40.5%)
OM514421	Sanya bunya-like virus 5	SBlV5	BC_LS	BCLS108	Echinochloa crus-galli	Monocotyledoneae	Poaceae	Graminales	RdRp	Alphabunyaviridae	9490	0.000379018	Halophytophthora RNA virus 1 (39.9%)
OM514422	Sanya bunya-like virus 5	SBlV5	LSH_LS	LSHLS46	Leersia hexandra	Monocotyledoneae	Poaceae	Graminales	RdRp	Alphabunyaviridae	4502	0.000188159	Halophytophthora RNA virus 1 (43.4%)
OM514423	Sanya bunya-like virus 6	SBlV6	LSH_LS	LSHLS34	Leersia hexandra	Monocotyledoneae	Poaceae	Graminales	RdRp	Alphabunyaviridae	9210	0.000786528	Beihai sesarmid crab virus 5 (31.1%)
OM514424	Sanya bunya-like virus 6	SBlV6	QJZ_LS	QJZLS355	Leptochloa chinensis	Monocotyledoneae	Poaceae	Graminales	RdRp	Alphabunyaviridae	6387	0.000642684	Beihai sesarmid crab virus 5 (32.4%)
OM514425	Sanya bunya-like virus 7	SBlV7	LSH_LS	LSHLS271	Leersia hexandra	Monocotyledoneae	Poaceae	Graminales	RdRp	Alphabunyaviridae	4251	0.000288932	Halophytophthora RNA virus 6 (57.4%)
OM514426	Sanya bunya-like virus 7	SBlV7	BC_LS	BCLS156	Echinochloa crus-galli	Monocotyledoneae	Poaceae	Graminales	RdRp	Alphabunyaviridae	7698	0.000227437	Halophytophthora RNA virus 6 (62.0%)
OM514427	Sanya bunya-like virus 7	SBlV7	QJZ_LS	QJZLS219	Leptochloa chinensis	Monocotyledoneae	Poaceae	Graminales	RdRp	Alphabunyaviridae	5565	0.000714826	Halophytophthora RNA virus 6 (72.1%)
OM514428	Sanya bunya-like virus 8	SBlV8	LSH_LS	LSHLS55	Leersia hexandra	Monocotyledoneae	Poaceae	Graminales	RdRp	Alphabunyaviridae	7605	0.000386046	Pythium polare bunya-like RNA virus 1 (49.5%)
OM514429	Sanya bunya-like virus 8	SBlV8	QJZ_LS	QJZLS218	Leptochloa chinensis	Monocotyledoneae	Poaceae	Graminales	RdRp	Alphabunyaviridae	7575	0.000801132	Pythium polare bunya-like RNA virus 1 (48.8%)
OM514430	Xiaogan peribunya-like virus 1	XPeV1	LSH_XG	LSHXG114	Eclipta prostrata	Dicotyledoneae	Asteraceae	Campanulales	RdRp	Peribunyaviridae	7264	0.000671655	Soybean thrips bunya-like virus 1 (59.7%)
OM514431	Xiaogan peribunya-like virus 1	XPeV1	LSH_XG	LSHXG122	Eclipta prostrata	Dicotyledoneae	Asteraceae	Campanulales	gp	Peribunyaviridae	4636	0.000648558	Soybean thrips bunya-like virus 5 (50.2%)
OM514432	Xiaogan phenui-like virus 1	XbPV1	SSQB_XG	SSQBXG95	Paspalum distichum	Monocotyledoneae	Poaceae	Graminales	RdRp	Phenuiviridae	2540	7.01557e-05	Grapevine associated cogu-like virus 1 (57%)
OM514433	Xiaogan phenui-like virus 1	XbPV1	SSQB_XG	SSQBXG62	Paspalum distichum	Monocotyledoneae	Poaceae	Graminales	np	Phenuiviridae	1180	0.000144838	Grapevine associated cogu-like virus 1 (56.6%)
OM514434	Sanya bunya-like virus 9	SBlV9	BC_LS	BCLS146	Echinochloa crus-galli	Monocotyledoneae	Poaceae	Graminales	RdRp	Alphabunyaviridae	4353	0.000102119	Pythium polare bunya-like RNA virus 1 (49.5%)
OM514435	Sanya bunya-like virus 10	SBlV10	LSH_LS	LSHLS50	Leersia hexandra	Monocotyledoneae	Poaceae	Graminales	RdRp	Alphabunyaviridae	7939	0.000401131	Halophytophthora RNA virus 1 (39.9%)
OM514436	Sanya bunya-like virus 11	SBlV11	QJZ_LS	QJZLS199	Leptochloa chinensis	Monocotyledoneae	Poaceae	Graminales	RdRp	Alphabunyaviridae	9051	0.00072982	Halophytophthora RNA virus 1 (39.9%)
OM514437	Sanya bunya-like virus 12	SBlV12	QJZ_LS	QJZLS443	Leptochloa chinensis	Monocotyledoneae	Poaceae	Graminales	RdRp	Alphabunyaviridae	9047	0.00494639	Halophytophthora RNA virus 1 (39.9%)
OM514438	Sanya bunya-like virus 13	SBlV13	QJZ_LS	QJZLS234	Leptochloa chinensis	Monocotyledoneae	Poaceae	Graminales	RdRp	Alphabunyaviridae	8908	0.00121519	Halophytophthora RNA virus 1 (39.9%)
OM514439	Sanya bunya-like virus 14	SBlV14	QJZ_LS	QJZLS425	Leptochloa chinensis	Monocotyledoneae	Poaceae	Graminales	RdRp	Alphabunyaviridae	8889	0.000620835	Phytophthora condilina negative stranded RNA virus 13. (49.1%)
OM514440	Sanya bunya-like virus 15	SBlV15	QJZ_LS	QJZLS139	Leptochloa chinensis	Monocotyledoneae	Poaceae	Graminales	RdRp	Alphabunyaviridae	8586	0.00063331	Halophytophthora RNA virus 1 (39.9%)
OM514441	Sanya bunya-like virus 16	SBlV16	QJZ_LS	QJZLS246	Leptochloa chinensis	Monocotyledoneae	Poaceae	Graminales	RdRp	Alphabunyaviridae	8371	0.000685611	Halophytophthora RNA virus 6 (57.3%)
OM514442	Sanya bunya-like virus 17	SBlV17	QJZ_LS	QJZLS245	Leptochloa chinensis	Monocotyledoneae	Poaceae	Graminales	RdRp	Alphabunyaviridae	8305	0.000575433	Halophytophthora RNA virus 6 (57.3%)
OM514443	Sanya leish-like virus 1	SLlV1	QJZ_LS	QJZLS304	Leptochloa chinensis	Monocotyledoneae	Poaceae	Graminales	RdRp	Leishbuviridae	6365	0.00285016	Wuhan Spider Virus (27.5%)
OM514444	Sanya bunya-like virus 19	SBlV19	QJZ_LS	QJZLS689	Leptochloa chinensis	Monocotyledoneae	Poaceae	Graminales	RdRp	Betabunyaviridae	5790	0.00098402	Bunya-like bridouvirus (30.7%)
OM514445	Guiyang bunya-like virus 1	GFlV1	CG_GZ	CGGZ15	Sagittaria trifolia	Monocotyledoneae	Alismataceae	Helobiae	RdRp	Alphabunyaviridae	11361	0.00288334	Botrytis cinerea negative stranded RNA virus 10 (31.1%)
OM514446	Sanya bunya-like virus 20	SBlV20	QJZ_LS	QJZLS230	Leptochloa chinensis	Monocotyledoneae	Poaceae	Graminales	RdRp	Alphabunyaviridae	8279	0.00144013	Beihai sesarmid crab virus 5 (29.3%)
OM514447	Sanya bunya-like virus 18	SBlV18	QJZ_LS	QJZLS690	Leptochloa chinensis	Monocotyledoneae	Poaceae	Graminales	RdRp	Alphabunyaviridae	6338	0.000797697	Bunya-like bridouvirus (32.1%)
OM514448	Sanya atkins-like virus 1	SAlV1	YBJ_LS	YBJLS106	Eleocharis dulcis	Monocotyledoneae	Cyperaceae	Cyperales	RdRp	Atkinsviridae	3513	0.00018614	ssRNA phage SRR7976301_2 (45.0%)
OM514449	Sanya atkins-like virus 1	SAlV1	YSC_LS	YSCLS226	Monochoria vaginalis	Monocotyledoneae	Pontederiaceae	Farinosae	RdRp	Atkinsviridae	3569	0.000277052	ssRNA phage SRR7976301_2 (44.5%)
OM514450	Sanya atkins-like virus 2	SAlV2	QJZ_LS	QJZLS500	Leptochloa chinensis	Monocotyledoneae	Poaceae	Graminales	RdRp	Atkinsviridae	3723	0.000221259	ssRNA phage SRR7976301_2 (45%)
OM514451	Sanya atkins-like virus 3	SAlV3	YXSC_LS	YXSCLS235	Cyperus difformis	Monocotyledoneae	Cyperaceae	Cyperales	RdRp	Atkinsviridae	3146	6.40883e-05	Leviviridae sp. (40.1%)
OM514452	Sanya duin-like virus 1	SDlV1	QJZ_LS	QJZLS125	Leptochloa chinensis	Monocotyledoneae	Poaceae	Graminales	RdRp	Duinviridae	3692	0.000483276	ssRNA phage SRR6960509_4 (43.2%)
OM514453	Sanya fiers-like virus 1	SFlV1	LSH_LS	LSHLS294	Leersia hexandra	Monocotyledoneae	Poaceae	Graminales	RdRp	Fiersviridae	3570	0.00029171	Leviviridae sp. (68.2%)
OM514454	Sanya fiers-like virus 1	SFlV1	QJZ_LS	QJZLS22	Leptochloa chinensis	Monocotyledoneae	Poaceae	Graminales	RdRp	Fiersviridae	3570	6.13266e-05	Leviviridae sp. (71.4%)
OM514455	Sanya fiers-like virus 2	SFlV2	QJZ_LS	QJZLS382	Leptochloa chinensis	Monocotyledoneae	Poaceae	Graminales	RdRp	Fiersviridae	3382	0.000276865	ssRNA phage SRR6960803_13 (36.1%)
OM514456	Sanya fiers-like virus 2	SFlV2	YSC_LS	YSCLS43	Monochoria vaginalis	Monocotyledoneae	Pontederiaceae	Farinosae	RdRp	Fiersviridae	2648	0.000112916	Beihai levi-like virus 34 (28.0%)
OM514457	Sanya fiers-like virus 3	SFlV3	QJZ_LS	QJZLS298	Leptochloa chinensis	Monocotyledoneae	Poaceae	Graminales	RdRp	Fiersviridae	3320	0.000261668	ssRNA phage SRR7976325_20 (45.5%)
OM514458	Sanya fiers-like virus 3	SFlV3	YSC_LS	YSCLS159	Monochoria vaginalis	Monocotyledoneae	Pontederiaceae	Farinosae	RdRp	Fiersviridae	3414	0.000794616	ssRNA phage SRR7976325_20 (49.7%)
OM514459	Sanya fiers-like virus 3	SFlV3	YXSC_LS	YXSCLS230	Cyperus difformis	Monocotyledoneae	Cyperaceae	Cyperales	RdRp	Fiersviridae	3401	7.84877e-05	ssRNA phage SRR7976325_20 (45.5%)
OM514460	Sanya fiers-like virus 4	SFlV4	LSH_LS	LSHLS64	Leersia hexandra	Monocotyledoneae	Poaceae	Graminales	RdRp	Fiersviridae	3606	0.000231663	ssRNA phage SRR7976310_6 (60.2%)
OM514461	Sanya fiers-like virus 4	SFlV4	NJC_LS	NJCLS111	Eleusine indica	Monocotyledoneae	Poaceae	Graminales	RdRp	Fiersviridae	3597	0.00017821	ssRNA phage SRR7976310_6 (60.2%)
OM514462	Sanya fiers-like virus 4	SFlV4	QJZ_LS	QJZLS116	Leptochloa chinensis	Monocotyledoneae	Poaceae	Graminales	RdRp	Fiersviridae	3619	0.00992402	ssRNA phage SRR7976310_6 (60.2%)
OM514463	Sanya fiers-like virus 4	SFlV4	YXSC_LS	YXSCLS148	Cyperus difformis	Monocotyledoneae	Cyperaceae	Cyperales	RdRp	Fiersviridae	3610	5.45432e-08	ssRNA phage SRR7976310_6 (60.2%)
OM514464	Sanya fiers-like virus 5	SFlV5	QJZ_LS	QJZLS113	Leptochloa chinensis	Monocotyledoneae	Poaceae	Graminales	RdRp	Fiersviridae	3637	0.000897685	ssRNA phage SRR6960507_2 (61.7%)
OM514465	Sanya fiers-like virus 5	SFlV5	YXSC_LS	YXSCLS157	Cyperus difformis	Monocotyledoneae	Cyperaceae	Cyperales	RdRp	Fiersviridae	2597	7.62515e-05	ssRNA phage SRR6960507_2 (63.0%)
OM514466	Sanya fiers-like virus 6	SFlV6	LSH_LS	LSHLS277	Leersia hexandra	Monocotyledoneae	Poaceae	Graminales	RdRp	Fiersviridae	3651	0.00436948	Changjiang levi-like virus 3 (52.9%)
OM514467	Sanya fiers-like virus 6	SFlV6	QJZ_LS	QJZLS417	Leptochloa chinensis	Monocotyledoneae	Poaceae	Graminales	RdRp	Fiersviridae	3724	6.92016e-05	Changjiang levi-like virus 3 (52.9%)
OM514468	Sanya fiers-like virus 7	SFlV7	QJZ_LS	QJZLS356	Leptochloa chinensis	Monocotyledoneae	Poaceae	Graminales	RdRp	Fiersviridae	3934	0.000289296	ssRNA phage SRR5467090_4 (35.1%)
OM514469	Sanya fiers-like virus 7	SFlV7	YXSC_LS	YXSCLS149	Cyperus difformis	Monocotyledoneae	Cyperaceae	Cyperales	RdRp	Fiersviridae	2300	8.70237e-05	ssRNA phage SRR5467090_4 (35.1%)
OM514470	Sanya Leptochloa chinensis fiers-like virus 1	SLCFV1	LSH_LS	LSHLS290	Leersia hexandra	Monocotyledoneae	Poaceae	Graminales	RdRp	Fiersviridae	3702	0.000121456	ssRNA phage ESE058 (50.6%)
OM514471	Sanya Leptochloa chinensis fiers-like virus 1	SLCFV1	QJZ_LS	QJZLS29	Leptochloa chinensis	Monocotyledoneae	Poaceae	Graminales	RdRp	Fiersviridae	3742	0.0611609	ssRNA phage ESE058 (50.8%)
OM514472	Sanya Leptochloa chinensis fiers-like virus 1	SLCFV1	YSC_LS	YSCLS167	Monochoria vaginalis	Monocotyledoneae	Pontederiaceae	Farinosae	RdRp	Fiersviridae	3740	0.000222666	ssRNA phage ESE058 (50.8%)
OM514473	Sanya Leptochloa chinensis fiers-like virus 1	SLCFV1	YXSC_LS	YXSCLS143	Cyperus difformis	Monocotyledoneae	Cyperaceae	Cyperales	RdRp	Fiersviridae	3711	0.000179911	ssRNA phage ESE058 (50.8%)
OM514474	Sanya fiers-like virus 8	SFlV8	QJZ_LS	QJZLS308	Leptochloa chinensis	Monocotyledoneae	Poaceae	Graminales	RdRp	Fiersviridae	3616	0.0020152	ssRNA phage SRR7976301_6 (46.0%)
OM514475	Sanya fiers-like virus 8	SFlV8	YSC_LS	YSCLS42	Monochoria vaginalis	Monocotyledoneae	Pontederiaceae	Farinosae	RdRp	Fiersviridae	1270	1.3678e-05	ssRNA phage SRR7976301_6 (47.8%)
OM514476	Sanya fiers-like virus 9	SFlV9	QJZ_LS	QJZLS507	Leptochloa chinensis	Monocotyledoneae	Poaceae	Graminales	RdRp	Fiersviridae	3685	0.00275823	ssRNA phage SRR6960507_5 (53.2%)
OM514477	Sanya fiers-like virus 9	SFlV9	YXSC_LS	YXSCLS375	Cyperus difformis	Monocotyledoneae	Cyperaceae	Cyperales	RdRp	Fiersviridae	2407	3.41168e-05	ssRNA phage SRR6960507_5 (56.7%)
OM514478	Sanya fiers-like virus 10	SFlV10	QJZ_LS	QJZLS30	Leptochloa chinensis	Monocotyledoneae	Poaceae	Graminales	RdRp	Fiersviridae	3686	0.000174649	ssRNA phage SRR5466725_15 (43.2%)
OM514479	Sanya fiers-like virus 10	SFlV10	YSC_LS	YSCLS160	Monochoria vaginalis	Monocotyledoneae	Pontederiaceae	Farinosae	RdRp	Fiersviridae	3578	9.61534e-05	ssRNA phage SRR5466725_15 (43.7%)
OM514480	Sanya fiers-like virus 11	SFlV11	QJZ_LS	QJZLS497	Leptochloa chinensis	Monocotyledoneae	Poaceae	Graminales	RdRp	Fiersviridae	3859	0.00259346	ssRNA phage SRR5466727_3 (55.4%)
OM514481	Sanya fiers-like virus 11	SFlV11	YSC_LS	YSCLS231	Monochoria vaginalis	Monocotyledoneae	Pontederiaceae	Farinosae	RdRp	Fiersviridae	2399	9.66889e-05	ssRNA phage SRR5466727_3 (47.4%)
OM514482	Sanya fiers-like virus 12	SFlV12	QJZ_LS	QJZLS124	Leptochloa chinensis	Monocotyledoneae	Poaceae	Graminales	RdRp	Fiersviridae	3922	0.000668493	ssRNA phage SRR6960799_29 (45.1%)
OM514483	Sanya fiers-like virus 12	SFlV12	YXSC_LS	YXSCLS150	Cyperus difformis	Monocotyledoneae	Cyperaceae	Cyperales	RdRp	Fiersviridae	3838	0.000188774	ssRNA phage SRR6960799_29 (45.1%)
OM514484	Sanya fiers-like virus 13	SFlV13	LSH_LS	LSHLS574	Leersia hexandra	Monocotyledoneae	Poaceae	Graminales	RdRp	Fiersviridae	3795	0.00213769	ssRNA phage SRR7473382_3 (34.8%)
OM514485	Sanya fiers-like virus 13	SFlV13	QJZ_LS	QJZLS677	Leptochloa chinensis	Monocotyledoneae	Poaceae	Graminales	RdRp	Fiersviridae	3788	0.000120819	ssRNA phage SRR7473382_3 (34.8%)
OM514486	Sanya fiers-like virus 14	SFlV14	LSH_LS	LSHLS295	Leersia hexandra	Monocotyledoneae	Poaceae	Graminales	RdRp	Fiersviridae	3447	0.000216537	ssRNA phage SRR6960549_3 (34.6%)
OM514487	Sanya fiers-like virus 14	SFlV14	NJC_LS	NJCLS89	Eleusine indica	Monocotyledoneae	Poaceae	Graminales	RdRp	Fiersviridae	1780	2.47341e-05	ssRNA phage SRR6960549_3 (34.6%)
OM514488	Sanya fiers-like virus 14	SFlV14	YSC_LS	YSCLS224	Monochoria vaginalis	Monocotyledoneae	Pontederiaceae	Farinosae	RdRp	Fiersviridae	3471	0.000145883	ssRNA phage SRR6960549_3 (34.4%)
OM514489	Sanya fiers-like virus 15	SFlV15	LSH_LS	LSHLS561	Leersia hexandra	Monocotyledoneae	Poaceae	Graminales	RdRp	Fiersviridae	3474	0.00049596	ssRNA phage ESE007 (29.5%)
OM514490	Sanya fiers-like virus 15	SFlV15	NJC_LS	NJCLS134	Eleusine indica	Monocotyledoneae	Poaceae	Graminales	RdRp	Fiersviridae	3471	0.000263432	ssRNA phage ESE007 (44.5%)
OM514491	Sanya fiers-like virus 15	SFlV15	QJZ_LS	QJZLS299	Leptochloa chinensis	Monocotyledoneae	Poaceae	Graminales	RdRp	Fiersviridae	3489	0.00299685	ssRNA phage ESE007 (44.5%)
OM514492	Sanya fiers-like virus 15	SFlV15	YBJ_LS	YBJLS111	Eleocharis dulcis	Monocotyledoneae	Cyperaceae	Cyperales	RdRp	Fiersviridae	3400	0.000100762	ssRNA phage ESE007 (44.5%)
OM514493	Sanya fiers-like virus 15	SFlV15	YSC_LS	YSCLS188	Monochoria vaginalis	Monocotyledoneae	Pontederiaceae	Farinosae	RdRp	Fiersviridae	3495	0.00371624	ssRNA phage ESE007 (44.5%)
OM514494	ssRNA phage SRR6960799_10	SRR6960799_10	QJZ_LS	QJZLS416	Leptochloa chinensis	Monocotyledoneae	Poaceae	Graminales	RdRp	Fiersviridae	4016	0.000581751	ssRNA phage SRR6960799_10 (91.2%)
OM514495	Guiyang fiers-like virus 1	GFlV1	KXLZC_GZ	KXLZCGZ51	Alternanthera philoxeroides	Dicotyledoneae	Amaranthaceae	Plantaginales	RdRp	Fiersviridae	3428	0.000419854	ssRNA phage SRR6960799_24 (39.3%)
OM514496	Guiyang fiers-like virus 2	GFlV2	QB_GZ	QBGZ72	Paspalum thunbergii	Monocotyledoneae	Poaceae	Graminales	RdRp	Fiersviridae	3559	0.0018204	Leviviridae sp. (51.9%)
OM514497	Guiyang fiers-like virus 3	GFlV3	QB_GZ	QBGZ4	Paspalum thunbergii	Monocotyledoneae	Poaceae	Graminales	RdRp	Fiersviridae	3502	0.00015578	Changjiang levi-like virus 3 (40.3%)
OM514498	Guiyang fiers-like virus 4	GFlV4	SSQB_GZ	SSQBGZ33	Paspalum distichum	Monocotyledoneae	Poaceae	Graminales	RdRp	Fiersviridae	3529	0.000595586	Plasmopara viticola lesion associated levivirus 1 (65.8%)
OM514499	Guiyang fiers-like virus 5	GFlV5	SSQB_GZ	SSQBGZ43	Paspalum distichum	Monocotyledoneae	Poaceae	Graminales	RdRp	Fiersviridae	3418	0.000499418	Erysiphales associated levi-like virus 1 (77.8%)
OM514500	Sanya fiers-like virus 16	SFlV16	QJZ_LS	QJZLS118	Leptochloa chinensis	Monocotyledoneae	Poaceae	Graminales	RdRp	Fiersviridae	3436	0.001939	ssRNA phage SRR6960799_24 (46.3%)
OM514501	Sanya fiers-like virus 17	SFlV17	QJZ_LS	QJZLS119	Leptochloa chinensis	Monocotyledoneae	Poaceae	Graminales	RdRp	Fiersviridae	3870	0.000569159	ssRNA phage SRR6049586_1 (54.5%)
OM514502	Sanya fiers-like virus 18	SFlV18	QJZ_LS	QJZLS120	Leptochloa chinensis	Monocotyledoneae	Poaceae	Graminales	RdRp	Fiersviridae	3615	0.000310155	Hubei levi-like virus 7 (54%)
OM514503	Sanya fiers-like virus 19	SFlV19	QJZ_LS	QJZLS122	Leptochloa chinensis	Monocotyledoneae	Poaceae	Graminales	RdRp	Fiersviridae	3376	0.00197845	ssRNA phage SRR7976300_5 (47.8%)
OM514504	Sanya fiers-like virus 20	SFlV20	QJZ_LS	QJZLS150	Leptochloa chinensis	Monocotyledoneae	Poaceae	Graminales	RdRp	Fiersviridae	3879	0.00109465	Hubei levi-like virus 7 (45.1%)
OM514505	Sanya fiers-like virus 21	SFlV21	QJZ_LS	QJZLS23	Leptochloa chinensis	Monocotyledoneae	Poaceae	Graminales	RdRp	Fiersviridae	3166	0.00030132	ssRNA phage SRR7976357_6 (54.3%)
OM514506	Sanya fiers-like virus 22	SFlV22	QJZ_LS	QJZLS270	Leptochloa chinensis	Monocotyledoneae	Poaceae	Graminales	RdRp	Fiersviridae	3658	0.00165072	Wenling levi-like virus 4 (48.1%)
OM514507	Sanya fiers-like virus 23	SFlV23	QJZ_LS	QJZLS295	Leptochloa chinensis	Monocotyledoneae	Poaceae	Graminales	RdRp	Fiersviridae	3416	0.00100585	ssRNA phage SRR7976300_5 (54.0%)
OM514508	Sanya fiers-like virus 24	SFlV24	QJZ_LS	QJZLS297	Leptochloa chinensis	Monocotyledoneae	Poaceae	Graminales	RdRp	Fiersviridae	3328	0.000152843	Ixeridium yellow mottle virus 2 (55.2%)
OM514509	Sanya fiers-like virus 25	SFlV25	QJZ_LS	QJZLS300	Leptochloa chinensis	Monocotyledoneae	Poaceae	Graminales	RdRp	Fiersviridae	3518	0.00383418	ssRNA phage SRR6960509_8 (54.9%)
OM514510	Sanya fiers-like virus 26	SFlV26	QJZ_LS	QJZLS302	Leptochloa chinensis	Monocotyledoneae	Poaceae	Graminales	RdRp	Fiersviridae	3594	0.00153426	ssRNA phage SRR7976300_3 (50.5%)
OM514511	Sanya fiers-like virus 27	SFlV27	QJZ_LS	QJZLS303	Leptochloa chinensis	Monocotyledoneae	Poaceae	Graminales	RdRp	Fiersviridae	3405	0.000405704	Plasmopara viticola lesion associated levivirus 1 (65.8%)
OM514512	Sanya fiers-like virus 28	SFlV28	QJZ_LS	QJZLS306	Leptochloa chinensis	Monocotyledoneae	Poaceae	Graminales	RdRp	Fiersviridae	4034	0.000803519	ssRNA phage SRR6960551_10 (40.0%)
OM514513	Sanya fiers-like virus 29	SFlV29	QJZ_LS	QJZLS358	Leptochloa chinensis	Monocotyledoneae	Poaceae	Graminales	RdRp	Fiersviridae	3756	0.000451252	ssRNA phage SRR6253161_2 (41.9%)
OM514514	Sanya fiers-like virus 30	SFlV30	QJZ_LS	QJZLS373	Leptochloa chinensis	Monocotyledoneae	Poaceae	Graminales	RdRp	Fiersviridae	3518	0.000887976	ssRNA phage SRR6960509_8 (54.9%)
OM514515	Sanya fiers-like virus 31	SFlV31	QJZ_LS	QJZLS378	Leptochloa chinensis	Monocotyledoneae	Poaceae	Graminales	RdRp	Fiersviridae	3441	0.00210196	ssRNA phage SRR5466725_17 (51.8%)
OM514516	Sanya fiers-like virus 32	SFlV32	QJZ_LS	QJZLS384	Leptochloa chinensis	Monocotyledoneae	Poaceae	Graminales	RdRp	Fiersviridae	3639	0.00147718	ssRNA phage SRR7976325_21 (54.3%)
OM514517	Sanya fiers-like virus 33	SFlV33	QJZ_LS	QJZLS392	Leptochloa chinensis	Monocotyledoneae	Poaceae	Graminales	RdRp	Fiersviridae	3551	0.000430873	ssRNA phage SRR5466338_3 (39.7%)
OM514518	Sanya fiers-like virus 34	SFlV34	QJZ_LS	QJZLS393	Leptochloa chinensis	Monocotyledoneae	Poaceae	Graminales	RdRp	Fiersviridae	3897	0.000753619	ssRNA phage SRR5466728_3 (41.4%)
OM514519	Sanya fiers-like virus 35	SFlV35	QJZ_LS	QJZLS412	Leptochloa chinensis	Monocotyledoneae	Poaceae	Graminales	RdRp	Fiersviridae	3772	0.00252555	ssRNA phage ESE029 (62.8%)
OM514520	Sanya fiers-like virus 36	SFlV36	QJZ_LS	QJZLS414	Leptochloa chinensis	Monocotyledoneae	Poaceae	Graminales	RdRp	Fiersviridae	3953	0.000238727	ssRNA phage SRR5466725_14 (47.3%)
OM514521	Sanya fiers-like virus 37	SFlV37	QJZ_LS	QJZLS442	Leptochloa chinensis	Monocotyledoneae	Poaceae	Graminales	RdRp	Fiersviridae	3670	0.000203791	ssRNA phage SRR6049586_1 (52.3%)
OM514522	Sanya fiers-like virus 38	SFlV38	QJZ_LS	QJZLS488	Leptochloa chinensis	Monocotyledoneae	Poaceae	Graminales	RdRp	Fiersviridae	3939	0.000171767	ssRNA phage SRR7976301_7 (34.4%)
OM514523	Sanya fiers-like virus 39	SFlV39	QJZ_LS	QJZLS499	Leptochloa chinensis	Monocotyledoneae	Poaceae	Graminales	RdRp	Fiersviridae	4050	0.000302775	ssRNA phage SRR5466337_2 (55.7%)
OM514524	Sanya fiers-like virus 40	SFlV40	QJZ_LS	QJZLS504	Leptochloa chinensis	Monocotyledoneae	Poaceae	Graminales	RdRp	Fiersviridae	3707	0.00207285	ssRNA phage SRR5466365_2 (47.8%)
OM514525	Sanya fiers-like virus 41	SFlV41	QJZ_LS	QJZLS505	Leptochloa chinensis	Monocotyledoneae	Poaceae	Graminales	RdRp	Fiersviridae	3880	0.000369735	ssRNA phage SRR5467090_4 (38.9%)
OM514526	Sanya fiers-like virus 42	SFlV42	QJZ_LS	QJZLS513	Leptochloa chinensis	Monocotyledoneae	Poaceae	Graminales	RdRp	Fiersviridae	3586	0.000625013	ssRNA phage SRR7976300_5. (48.4%)
OM514527	Sanya fiers-like virus 43	SFlV43	QJZ_LS	QJZLS518	Leptochloa chinensis	Monocotyledoneae	Poaceae	Graminales	RdRp	Fiersviridae	3280	0.000110629	ssRNA phage EOC000 (48.4%)
OM514528	Sanya fiers-like virus 44	SFlV44	QJZ_LS	QJZLS528	Leptochloa chinensis	Monocotyledoneae	Poaceae	Graminales	RdRp	Fiersviridae	4116	0.000113759	Hubei tombus-like virus 6 (56.1%)
OM514529	Sanya fiers-like virus 45	SFlV45	QJZ_LS	QJZLS533	Leptochloa chinensis	Monocotyledoneae	Poaceae	Graminales	RdRp	Fiersviridae	4184	0.000192146	ssRNA phage SRR6960799_16 (57.8%)
OM514530	Sanya fiers-like virus 46	SFlV46	QJZ_LS	QJZLS546	Leptochloa chinensis	Monocotyledoneae	Poaceae	Graminales	RdRp	Fiersviridae	4340	0.000560367	ssRNA phage SRR6960507_3 (36.9%)
OM514531	Sanya fiers-like virus 47	SFlV47	QJZ_LS	QJZLS552	Leptochloa chinensis	Monocotyledoneae	Poaceae	Graminales	RdRp	Fiersviridae	3104	0.000135376	ssRNA phage EOC000 (47.9%)
OM514532	Sanya fiers-like virus 48	SFlV48	QJZ_LS	QJZLS554	Leptochloa chinensis	Monocotyledoneae	Poaceae	Graminales	RdRp	Fiersviridae	4178	0.00312543	Hubei levi-like virus 7 (54.0%)
OM514533	Sanya fiers-like virus 49	SFlV49	QJZ_LS	QJZLS555	Leptochloa chinensis	Monocotyledoneae	Poaceae	Graminales	RdRp	Fiersviridae	3665	0.000765672	Shahe levi-like virus 3 (73.2%)
OM514534	Sanya fiers-like virus 50	SFlV50	QJZ_LS	QJZLS586	Leptochloa chinensis	Monocotyledoneae	Poaceae	Graminales	RdRp	Fiersviridae	3387	0.00022417	ssRNA phage SRR6960509_8 (54.9%)
OM514535	Sanya fiers-like virus 51	SFlV51	YSC_LS	YSCLS156	Monochoria vaginalis	Monocotyledoneae	Pontederiaceae	Farinosae	RdRp	Fiersviridae	2098	4.88916e-05	ssRNA phage SRR5466725_16 (39.6%)
OM514536	Sanya fiers-like virus 52	SFlV52	YSC_LS	YSCLS169	Monochoria vaginalis	Monocotyledoneae	Pontederiaceae	Farinosae	RdRp	Fiersviridae	3730	0.000568073	ssRNA phage SRR6960803_12 (59.1%)
OM514537	Sanya fiers-like virus 53	SFlV53	YSC_LS	YSCLS202	Monochoria vaginalis	Monocotyledoneae	Pontederiaceae	Farinosae	RdRp	Fiersviridae	2699	6.84598e-05	ssRNA phage SRR6960799_16 (37.4%)
OM514538	Sanya fiers-like virus 54	SFlV54	YXSC_LS	YXSCLS142	Cyperus difformis	Monocotyledoneae	Cyperaceae	Cyperales	RdRp	Fiersviridae	3239	0.000137054	ssRNA phage SRR6960507_4 (42.9%)
OM514539	Sanya fiers-like virus 55	SFlV55	YXSC_LS	YXSCLS159	Cyperus difformis	Monocotyledoneae	Cyperaceae	Cyperales	RdRp	Fiersviridae	3508	0.000150976	Erysiphe necator associated levi-like virus 1 (41.9%)
OM514540	Sanya fiers-like virus 56	SFlV56	YXSC_LS	YXSCLS200	Cyperus difformis	Monocotyledoneae	Cyperaceae	Cyperales	RdRp	Fiersviridae	3931	0.000321205	ssRNA phage SRR5467090_4 (40.4%)
OM514541	Hangzhou fiers-like virus 1	HFlV1	LC_FY	LCFY92	Eclipta prostrata	Dicotyledoneae	Asteraceae	Campanulales	RdRp	Fiersviridae	3803	0.000795543	Plasmopara viticola lesion associated levivirus 1 (61.2%)
OM514542	Sanya solspi-like virus 1	HSlV1	QJZ_LS	QJZLS62	Leptochloa chinensis	Monocotyledoneae	Poaceae	Graminales	RdRp	Solspiviridae	3635	0.000719091	ssRNA phage SRR6255733_3 (41.1%)
OM514543	Sanya solspi-like virus 1	HSlV1	YSC_LS	YSCLS345	Monochoria vaginalis	Monocotyledoneae	Pontederiaceae	Farinosae	RdRp	Solspiviridae	3253	8.28828e-06	ssRNA phage SRR6255733_3 (41.3%)
OM514544	Sanya solspi-like virus 2	HSlV2	QJZ_LS	QJZLS117	Leptochloa chinensis	Monocotyledoneae	Poaceae	Graminales	RdRp	Solspiviridae	3245	8.44277e-05	ssRNA phage SRR6960509_13 (49.7%)
OM514545	Sanya solspi-like virus 3	HSlV3	QJZ_LS	QJZLS502	Leptochloa chinensis	Monocotyledoneae	Poaceae	Graminales	RdRp	Solspiviridae	3829	0.000260561	ssRNA phage SRR7976299_16 (46.5%)
OM514546	Sanya solspi-like virus 4	HSlV4	QJZ_LS	QJZLS610	Leptochloa chinensis	Monocotyledoneae	Poaceae	Graminales	RdRp	Solspiviridae	3565	0.000179292	ssRNA phage SRR7473382_4 (45.2%)
OM514547	Sanya solspi-like virus 5	HSlV5	YSC_LS	YSCLS326	Monochoria vaginalis	Monocotyledoneae	Pontederiaceae	Farinosae	RdRp	Solspiviridae	2439	5.58761e-05	ssRNA phage SRR7976299_16 (45.0%)
OM514548	Sanya steitz-like virus 1	SSlV1	QJZ_LS	QJZLS28	Leptochloa chinensis	Monocotyledoneae	Poaceae	Graminales	RdRp	Steitzviridae	3523	0.000331292	ssRNA phage SRR6255746_3 (42.8%)
OM514549	Sanya steitz-like virus 1	SSlV1	YBJ_LS	YBJLS109	Eleocharis dulcis	Monocotyledoneae	Cyperaceae	Cyperales	RdRp	Steitzviridae	2538	2.73109e-05	ssRNA phage SRR6255746_3 (42.9%)
OM514550	Sanya steitz-like virus 1	SSlV1	YSC_LS	YSCLS199	Monochoria vaginalis	Monocotyledoneae	Pontederiaceae	Farinosae	RdRp	Steitzviridae	3582	0.000247531	ssRNA phage SRR6255746_3 (42.8%)
OM514551	Sanya steitz-like virus 1	SSlV1	YXSC_LS	YXSCLS146	Cyperus difformis	Monocotyledoneae	Cyperaceae	Cyperales	RdRp	Steitzviridae	2425	1.80947e-05	ssRNA phage SRR6255746_3 (42.7%)
OM514552	Guiyang steitz-like virus 1	GSlV1	MG_GZ	MGGZ345	Ranunculus japonicus	Dicotyledoneae	Ranunculaceae	Ranales	RdRp	Steitzviridae	3419	0.000280213	ssRNA phage SRR7976310_17 (48.5%)
OM514553	Sanya steitz-like virus 2	SSlV2	QJZ_LS	QJZLS605	Leptochloa chinensis	Monocotyledoneae	Poaceae	Graminales	RdRp	Steitzviridae	4045	0.000807449	ssRNA phage SRR7976310_14 (50.8%)
OM514554	Sanya steitz-like virus 3	SSlV3	QJZ_LS	QJZLS612	Leptochloa chinensis	Monocotyledoneae	Poaceae	Graminales	RdRp	Steitzviridae	3167	0.00010044	ssRNA phage SRR6960509_17 (45.9%)
OM514555	Sanya steitz-like virus 4	SSlV4	YXSC_LS	YXSCLS154	Cyperus difformis	Monocotyledoneae	Cyperaceae	Cyperales	RdRp	Steitzviridae	3315	0.000138213	Beihai levi-like virus 2 (50.9%)
OM514556	Sanya steitz-like virus 5	SSlV5	YXSC_LS	YXSCLS364	Cyperus difformis	Monocotyledoneae	Cyperaceae	Cyperales	RdRp	Steitzviridae	3226	0.00018347	ssRNA phage SRR6960799_39 (43.5%)
OM514557	Guiyang mito-like virus 1	GMlV1	ACG_GZ	ACGGZ63	Sagittaria pygmaea	Monocotyledoneae	Alismataceae	Helobiae	RdRp	Mitoviridae	2354	0.00219046	Mitovirus sp. (34.5%)
OM514558	Guiyang mito-like virus 1	GMlV1	CQC_GZ	CQCGZ64	Plantago depressa	Dicotyledoneae	Plantaginaceae	Plantaginales	RdRp	Mitoviridae	2351	0.000219238	Mitovirus sp. (34.5%)
OM514559	Guiyang mito-like virus 1	GMlV1	MG_GZ	MGGZ152	Ranunculus japonicus	Dicotyledoneae	Ranunculaceae	Ranales	RdRp	Mitoviridae	2354	0.000296956	Mitovirus sp. (34.6%)
OM514560	Guiyang mito-like virus 1	GMlV1	ML_GZ	MLGZ174	Aster indicus	Dicotyledoneae	Asteraceae	Campanulales	RdRp	Mitoviridae	2352	3.68732e-05	Mitovirus sp. (34.0%)
OM514561	Guiyang mito-like virus 1	GMlV1	QB_GZ	QBGZ87	Paspalum thunbergii	Monocotyledoneae	Poaceae	Graminales	RdRp	Mitoviridae	2328	0.000681248	Mitovirus sp. (34.0%)
OM514562	Guiyang mito-like virus 1	GMlV1	SSQB_GZ	SSQBGZ96	Paspalum distichum	Monocotyledoneae	Poaceae	Graminales	RdRp	Mitoviridae	2347	3.31124e-06	Mitovirus sp. (34.4%)
OM514563	Sanya mito-like virus 1	SMlV1	QJZ_LS	QJZLS492	Leptochloa chinensis	Monocotyledoneae	Poaceae	Graminales	RdRp	Mitoviridae	2190	0.00018906	Cook virus (52.2%)
OM514564	Sanya mito-like virus 1	SMlV1	YXSC_LS	YXSCLS338	Cyperus difformis	Monocotyledoneae	Cyperaceae	Cyperales	RdRp	Mitoviridae	2189	0.000101723	Cook virus (52.2%)
OM514565	Guiyang mito-like virus 2	GMlV2	CQC_GZ	CQCGZ17	Plantago depressa	Dicotyledoneae	Plantaginaceae	Plantaginales	RdRp	Mitoviridae	3302	0.000303273	Mitovirus sp. (34.0%)
OM514566	Guiyang mito-like virus 3	GMlV3	CQC_GZ	CQCGZ35	Plantago depressa	Dicotyledoneae	Plantaginaceae	Plantaginales	RdRp	Mitoviridae	3004	0.000318151	Plasmopara viticola lesion associated mitovirus 2 (44.9%)
OM514567	Guiyang mito-like virus 4	GMlV4	CQC_GZ	CQCGZ46	Plantago depressa	Dicotyledoneae	Plantaginaceae	Plantaginales	RdRp	Mitoviridae	2966	0.000517281	Erysiphales associated mitovirus 1 (39.8%)
OM514568	Guiyang mito-like virus 5	GMlV5	CQC_GZ	CQCGZ6	Plantago depressa	Dicotyledoneae	Plantaginaceae	Plantaginales	RdRp	Mitoviridae	2933	0.000270085	Erysiphales associated mitovirus 1 (44.5%)
OM514569	Guiyang mito-like virus 6	GMlV6	CQC_GZ	CQCGZ33	Plantago depressa	Dicotyledoneae	Plantaginaceae	Plantaginales	RdRp	Mitoviridae	2744	0.000376517	Erysiphales associated mitovirus 1 (39.8%)
OM514570	Guiyang mito-like virus 7	GMlV7	CQC_GZ	CQCGZ15	Plantago depressa	Dicotyledoneae	Plantaginaceae	Plantaginales	RdRp	Mitoviridae	2528	0.000197986	Plasmopara viticola lesion associated mitovirus 20 (51.5%)
OM514571	Guiyang mito-like virus 8	GMlV8	MG_GZ	MGGZ89	Ranunculus japonicus	Dicotyledoneae	Ranunculaceae	Ranales	RdRp	Mitoviridae	4342	0.00213714	Mitovirus sp. (48.3%)
OM514572	Guiyang mito-like virus 9	GMlV9	MG_GZ	MGGZ101	Ranunculus japonicus	Dicotyledoneae	Ranunculaceae	Ranales	RdRp	Mitoviridae	4105	0.000461445	Mitovirus sp. (59.5%)
OM514573	Guiyang mito-like virus 10	GMlV10	MG_GZ	MGGZ91	Ranunculus japonicus	Dicotyledoneae	Ranunculaceae	Ranales	RdRp	Mitoviridae	3722	0.00124771	Mitovirus sp. (49.4%)
OM514574	Guiyang mito-like virus 11	GMlV11	MG_GZ	MGGZ81	Ranunculus japonicus	Dicotyledoneae	Ranunculaceae	Ranales	RdRp	Mitoviridae	3707	0.000745839	Mitovirus 2 BEG47 (41.3%)
OM514575	Guiyang mito-like virus 12	GMlV12	MG_GZ	MGGZ73	Ranunculus japonicus	Dicotyledoneae	Ranunculaceae	Ranales	RdRp	Mitoviridae	3209	0.000563213	Mitovirus sp. (74.1%)
OM514576	Guiyang mito-like virus 13	GMlV13	MG_GZ	MGGZ102	Ranunculus japonicus	Dicotyledoneae	Ranunculaceae	Ranales	RdRp	Mitoviridae	3023	0.00109018	Mitovirus sp. (87.3%)
OM514577	Guiyang mito-like virus 14	GMlV14	MG_GZ	MGGZ98	Ranunculus japonicus	Dicotyledoneae	Ranunculaceae	Ranales	RdRp	Mitoviridae	2857	0.000301124	Mitovirus sp. (81.9%)
OM514578	Guiyang mito-like virus 15	GMlV15	MG_GZ	MGGZ95	Ranunculus japonicus	Dicotyledoneae	Ranunculaceae	Ranales	RdRp	Mitoviridae	2444	0.000210508	Mitovirus sp. (49.8%)
OM514579	Guiyang mito-like virus 16	GMlV16	MG_GZ	MGGZ69	Ranunculus japonicus	Dicotyledoneae	Ranunculaceae	Ranales	RdRp	Mitoviridae	2422	0.000351311	Mitovirus sp. (75.9%)
OM514580	Guiyang mito-like virus 17	GMlV17	MG_GZ	MGGZ76	Ranunculus japonicus	Dicotyledoneae	Ranunculaceae	Ranales	RdRp	Mitoviridae	2238	0.000230025	Rhizophagus diaphanum mitovirus 1 (72.3%)
OM514581	Guiyang mito-like virus 18	GMlV18	QB_GZ	QBGZ339	Paspalum thunbergii	Monocotyledoneae	Poaceae	Graminales	RdRp	Mitoviridae	2699	0.000161488	Soybean leaf-associated mitovirus 5 (69.0%)
OM514582	Guiyang mito-like virus 19	GMlV19	QB_GZ	QBGZ338	Paspalum thunbergii	Monocotyledoneae	Poaceae	Graminales	RdRp	Mitoviridae	2642	0.000145766	Buergenerula spartinae mitovirus 1 (52.2%)
OM514583	Guiyang Paspalum thunbergii mito-like virus 1	GPtMV1	QB_GZ	QBGZ82	Paspalum thunbergii	Monocotyledoneae	Poaceae	Graminales	RdRp	Mitoviridae	2271	0.402016	Plasmopara viticola lesion associated mitovirus 1 (51.8%)
OM514584	Xiaogan mito-like virus 1	XMlV1	SSQB_XG	SSQBXG364	Paspalum distichum	Monocotyledoneae	Poaceae	Graminales	RdRp	Mitoviridae	2279	0.000245545	Loramyces juncicola mitovirus 1 (45.9%)
OM514585	Sanya mito-like virus 2	SMlV2	QJZ_LS	QJZLS374	Leptochloa chinensis	Monocotyledoneae	Poaceae	Graminales	RdRp	Mitoviridae	2547	0.000152843	Mitovirus sp. (34.0%)
OM514586	Sanya mito-like virus 3	SMlV3	QJZ_LS	QJZLS642	Leptochloa chinensis	Monocotyledoneae	Poaceae	Graminales	RdRp	Mitoviridae	2796	0.000114996	Plasmopara viticola lesion associated mitovirus 49 (62.7%)
OM514587	Hangzhou mito-like virus 1	FMlV1	ACG_FY	ACGFY85	Sagittaria pygmaea	Monocotyledoneae	Alismataceae	Helobiae	RdRp	Mitoviridae	2513	0.000218862	Rhizoctonia mitovirus 1 RS002 (36.1%)
OM514588	Hangzhou mito-like virus 2	FMlV2	ACG_FY	ACGFY121	Sagittaria pygmaea	Monocotyledoneae	Alismataceae	Helobiae	RdRp	Mitoviridae	2441	0.000218862	Erysiphe necator mitovirus 1 (35.1%)
OM514589	Plasmopara viticola lesion associated narnavirus 2	PVaNarna 2	NJC_LS	NJCLS119	Eleusine indica	Monocotyledoneae	Poaceae	Graminales	RdRp	Narnaviridae	1249	2.64468e-05	Bremia lactucae associated narnavirus 3 (96.5%)
OM514590	Plasmopara viticola lesion associated narnavirus 2	PVaNarna 2	QJZ_LS	QJZLS418	Leptochloa chinensis	Monocotyledoneae	Poaceae	Graminales	RdRp	Narnaviridae	2487	0.00013162	Bremia lactucae associated narnavirus 3 (96.8%)
OM514591	Plasmopara viticola lesion associated narnavirus 2	PVaNarna 2	YSC_LS	YSCLS230	Monochoria vaginalis	Monocotyledoneae	Pontederiaceae	Farinosae	RdRp	Narnaviridae	2530	0.0001006	Bremia lactucae associated narnavirus 3 (96.7%)
OM514592	Plasmopara viticola lesion associated narnavirus 2	PVaNarna 2	YXSC_LS	YXSCLS161	Cyperus difformis	Monocotyledoneae	Cyperaceae	Cyperales	RdRp	Narnaviridae	2479	0.000180429	Bremia lactucae associated narnavirus 3 (96.9%)
OM514593	Plasmopara viticola lesion associated narnavirus 2	PVaNarna 2	DLG_FY	DLGFY129	Physalis peruviana	Dicotyledoneae	Solanaceae	Centrospermae	RdRp	Narnaviridae	2181	8.9747e-05	Bremia lactucae associated narnavirus 3 (96.9%)
OM514594	Guiyang narna-like virus 1	GNIV1	ACG_GZ	ACGGZ19	Sagittaria pygmaea	Monocotyledoneae	Alismataceae	Helobiae	RdRp	Narnaviridae	2803	0.000723822	Rhizopus microsporus 23S narnavirus (30.1%)
OM514595	Guiyang narna-like virus 2	GNIV2	BC_GZ	BCGZ37	Echinochloa crus-galli	Monocotyledoneae	Poaceae	Graminales	RdRp	Narnaviridae	2444	0.000231517	Mitovirus sp. (34.0%)
OM514596	Guiyang Paspalum thunbergii narna-like virus 1	GPtNV1	QB_GZ	QBGZ152	Paspalum thunbergii	Monocotyledoneae	Poaceae	Graminales	RdRp	Narnaviridae	3356	0.0814307	Plasmopara viticola lesion associated narnavirus 35 (46.7%)
OM514597	Guiyang narna-like virus 3	GNIV3	QB_GZ	QBGZ95	Paspalum thunbergii	Monocotyledoneae	Poaceae	Graminales	RdRp	Narnaviridae	2308	0.00025815	Botryosphaeria dothidea narnavirus 1 (74.6%)
OM514598	Guiyang narna-like virus 4	GNIV4	SSQB_GZ	SSQBGZ120	Paspalum distichum	Monocotyledoneae	Poaceae	Graminales	RdRp	Narnaviridae	2379	0.000224028	Erysiphales narna-like virus 2 (66.2%)
OM514599	Sanya narna-like virus 1	SNlV1	QJZ_LS	QJZLS675	Leptochloa chinensis	Monocotyledoneae	Poaceae	Graminales	RdRp	Narnaviridae	2435	0.000183412	Plasmopara viticola lesion associated narnavirus 1 (42.4%)
OM514600	Sanya narna-like virus 2	SNlV2	QJZ_LS	QJZLS922	Leptochloa chinensis	Monocotyledoneae	Poaceae	Graminales	RdRp	Narnaviridae	2938	0.00030132	Sherlock virus (32.2%)
OM514601	Sanya narna-like virus 3	SNlV3	QJZ_LS	QJZLS942	Leptochloa chinensis	Monocotyledoneae	Poaceae	Graminales	RdRp	Narnaviridae	2320	0.000630297	Botryosphaeria dothidea narnavirus 1 (74.6%)
OM514602	Sanya narna-like virus 4	SNlV4	YXSC_LS	YXSCLS320	Cyperus difformis	Monocotyledoneae	Cyperaceae	Cyperales	RdRp	Narnaviridae	1837	6.53564e-05	Barns Ness serrated wrack narna-like virus 4 (36.5%)
OM514603	Erysiphe necator associated narnavirus 6	ENAN6	DLG_FY	DLGFY124	Physalis peruviana	Dicotyledoneae	Solanaceae	Centrospermae	RdRp	Narnaviridae	2396	0.000215847	Erysiphe necator associated narnavirus 6 (99.3%)
OM514604	Sanya narna-like virus 5	SNlV5	YSC_LS	YSCLS177	Monochoria vaginalis	Monocotyledoneae	Pontederiaceae	Farinosae	RdRp	Narnaviridae	2616	0.000320123	Soybean thrips narna-like virus 2 (27.9%)
OM514605	Sanya narna-like virus 6	SNlV6	YSC_LS	YSCLS178	Monochoria vaginalis	Monocotyledoneae	Pontederiaceae	Farinosae	RdRp	Narnaviridae	2506	0.000142018	Barns Ness serrated wrack narna-like virus 4 (36.5%)
OM514606	Sanya narna-like virus 7	SNlV7	YSC_LS	YSCLS235	Monochoria vaginalis	Monocotyledoneae	Pontederiaceae	Farinosae	RdRp	Narnaviridae	2567	0.000115221	Saccharomyces 20S RNA narnavirus (26.5%)
OM514607	Sanya narna-like virus 8	SNlV8	YSC_LS	YSCLS250	Monochoria vaginalis	Monocotyledoneae	Pontederiaceae	Farinosae	RdRp	Narnaviridae	2593	0.000338749	Barns Ness serrated wrack narna-like virus 4 (36.5%)
OM514608	Plasmopara viticola lesion associated narnavirus 15	PVaNarna 15	YSC_LS	YSCLS374	Monochoria vaginalis	Monocotyledoneae	Pontederiaceae	Farinosae	RdRp	Narnaviridae	2378	0.000240966	Plasmopara viticola lesion associated narnavirus 15 (92.2%)
OM514609	Hangzhou narna-like virus	HNlV	MT_FY	MTFY193	Digitaria sanguinalis	Monocotyledoneae	Poaceae	Graminales	RdRp	Narnaviridae	2488	0.000410003	Plasmopara viticola lesion associated narnavirus 24 (40%)
OM514627	Erysiphe necator associated ourmia-like virus 2	ENAOV2	LSH_XG	LSHXG254	Eclipta prostrata	Dicotyledoneae	Asteraceae	Campanulales	RdRp	Botourmiaviridae	2699	0.000108989	Erysiphe necator associated ourmia-like virus 2 (91.8%)
OM514628	Erysiphe necator associated ourmia-like virus 2	ENAOV2	LSH_LS	LSHLS93	Leersia hexandra	Monocotyledoneae	Poaceae	Graminales	RdRp	Botourmiaviridae	2727	0.000818721	Erysiphe necator associated ourmia-like virus 2 (92.0%)
OM514629	Erysiphe necator associated ourmia-like virus 97	ENAOV97	LSH_LS	LSHLS123	Leersia hexandra	Monocotyledoneae	Poaceae	Graminales	RdRp	Botourmiaviridae	2730	0.000121005	Plasmopara viticola lesion associated ourmia-like virus 31 (92.2%)
OM514634	Guiyang botourmia-like virus 1	GBIV1	CG_GZ	CGGZ195	Sagittaria trifolia	Monocotyledoneae	Alismataceae	Helobiae	RdRp	Botourmiaviridae	2061	0.000180694	Plasmopara viticola lesion associated ourmia-like virus 22 (54.8%)
OM514660	Guiyang botourmia-like virus 2	GBIV2	CG_GZ	CGGZ19	Sagittaria trifolia	Monocotyledoneae	Alismataceae	Helobiae	RdRp	Botourmiaviridae	2159	0.000161849	Soybean thrips ourmia-like virus 1 (82.5%)
OM514661	Guiyang botourmia-like virus 3	GBIV3	CG_GZ	CGGZ53	Sagittaria trifolia	Monocotyledoneae	Alismataceae	Helobiae	RdRp	Botourmiaviridae	2226	0.000289332	Erysiphe necator associated ourmia-like virus 10 (67.9%)
OM514610	Hangzhou botourmia-like virus 1	HBlV1	KXLZC_FY	KXLZCFY163	Alternanthera philoxeroides	Dicotyledoneae	Amaranthaceae	Plantaginales	RdRp	Botourmiaviridae	2441	0.000500254	Plasmopara viticola lesion associated ourmia-like virus 1 (56.9%)
OM514611	Hangzhou botourmia-like virus 1	HBlV1	MSC_FY	MSCFY372	Lindernia procumbens	Dicotyledoneae	Linderniaceae	Tubiflorae	RdRp	Botourmiaviridae	2447	0.00483187	Plasmopara viticola lesion associated ourmia-like virus 1 (56.8%)
OM514612	Hangzhou botourmia-like virus 2	HBlV2	MT_XG	MTXG302	Digitaria sanguinalis	Monocotyledoneae	Poaceae	Graminales	RdRp	Botourmiaviridae	2432	0.000226466	Plasmopara viticola lesion associated ourmia-like virus 61 (45.9%)
OM514613	Hangzhou botourmia-like virus 2	HBlV2	MT_FY	MTFY163	Digitaria sanguinalis	Monocotyledoneae	Poaceae	Graminales	RdRp	Botourmiaviridae	2451	0.000188979	Plasmopara viticola lesion associated ourmia-like virus 61 (45.9%)
OM514614	Hangzhou botourmia-like virus 2	HBlV2	MT_FY	MTFY162	Digitaria sanguinalis	Monocotyledoneae	Poaceae	Graminales	RdRp	Botourmiaviridae	2357	8.88519e-05	Plasmopara viticola lesion associated ourmia-like virus 61 (47.1%)
OM514621	Hangzhou botourmia-like virus 3	HBlV3	KXLZC_FY	KXLZCFY164	Alternanthera philoxeroides	Dicotyledoneae	Amaranthaceae	Plantaginales	RdRp	Botourmiaviridae	2645	0.00030274	Cladosporium cladosporioides ourmia-like virus 2 (55.1%)
OM514622	Hangzhou botourmia-like virus 3	HBlV3	MSC_FY	MSCFY410	Lindernia procumbens	Dicotyledoneae	Linderniaceae	Tubiflorae	RdRp	Botourmiaviridae	2648	0.000243888	Cladosporium cladosporioides ourmia-like virus 2 (54.7%)
OM514623	Hangzhou botourmia-like virus 4	HBlV4	LSH_XG	LSHXG15	Eclipta prostrata	Dicotyledoneae	Asteraceae	Campanulales	RdRp	Botourmiaviridae	2350	0.000140576	Erysiphe necator associated ourmia-like virus 6 (55.7%)
OM514624	Hangzhou botourmia-like virus 4	HBlV4	DLG_FY	DLGFY290	Physalis peruviana	Dicotyledoneae	Solanaceae	Centrospermae	RdRp	Botourmiaviridae	2346	0.000383992	Erysiphe necator associated ourmia-like virus 6 (55.4%)
OM514633	Hangzhou botourmia-like virus 5	HBlV5	DLG_FY	DLGFY114	Physalis peruviana	Dicotyledoneae	Solanaceae	Centrospermae	RdRp	Botourmiaviridae	2985	0.000193127	Plasmopara viticola lesion associated ourmia-like virus 32 (57.3%)
OM514659	Hangzhou botourmia-like virus 6	HBlV6	MT_FY	MTFY120	Digitaria sanguinalis	Monocotyledoneae	Poaceae	Graminales	RdRp	Botourmiaviridae	2735	0.000230627	Plasmopara viticola lesion associated ourmia-like virus 45 (42.9%)
OM514643	Magnaporthe oryzae botourmiavirus 5	MOBV5	MT_XG	MTXG168	Digitaria sanguinalis	Monocotyledoneae	Poaceae	Graminales	RdRp	Botourmiaviridae	2581	0.00143806	Magnaporthe oryzae botourmiavirus 5 (95.6%)
OM514650	Magnaporthe oryzae botourmiavirus 6	MOBV6	MT_XG	MTXG305	Digitaria sanguinalis	Monocotyledoneae	Poaceae	Graminales	RdRp	Botourmiaviridae	2341	0.000747337	Magnaporthe oryzae botourmiavirus 6 (97.7%)
OM514642	Magnaporthe oryzae ourmia-like virus 4	MOBV4	MT_XG	MTXG192	Digitaria sanguinalis	Monocotyledoneae	Poaceae	Graminales	RdRp	Botourmiaviridae	2504	0.000584395	Magnaporthe oryzae ourmia-like virus 4 (98%)
OM514636	Sanya botourmia-like virus 21	SBoLV21	YXSC_LS	YXSCLS177	Cyperus difformis	Monocotyledoneae	Cyperaceae	Cyperales	RdRp	Botourmiaviridae	2867	0.000503121	Monilinia fructicola botourmiavirus 5 (51.8%)
OM514645	Plasmopara viticola lesion associated ourmia-like virus 50	PVLAOV50	LSH_LS	LSHXG197	Eclipta prostrata	Dicotyledoneae	Asteraceae	Campanulales	RdRp	Botourmiaviridae	2360	0.000169253	Plasmopara viticola lesion associated ourmia-like virus 50 (96.5%)
OM514646	Plasmopara viticola lesion associated ourmia-like virus 50	PVLAOV50	LSH_LS	LSHXG198	Eclipta prostrata	Dicotyledoneae	Asteraceae	Campanulales	RdRp	Botourmiaviridae	2360	0.000141334	Plasmopara viticola lesion associated ourmia-like virus 50 (95.9%)
OM514647	Plasmopara viticola lesion associated ourmia-like virus 50	PVLAOV50	LSH_LS	LSHXG13	Eclipta prostrata	Dicotyledoneae	Asteraceae	Campanulales	RdRp	Botourmiaviridae	2314	5.47117e-05	Plasmopara viticola lesion associated ourmia-like virus 50 (96.7%)
OM514648	Plasmopara viticola lesion associated ourmia-like virus 50	PVLAOV50	LSH_LS	LSHXG12	Eclipta prostrata	Dicotyledoneae	Asteraceae	Campanulales	RdRp	Botourmiaviridae	2313	7.53879e-05	Plasmopara viticola lesion associated ourmia-like virus 50 (96.2%)
OM514649	Plasmopara viticola lesion associated ourmia-like virus 50	PVLAOV50	MT_FY	MTFY76	Digitaria sanguinalis	Monocotyledoneae	Poaceae	Graminales	RdRp	Botourmiaviridae	2303	0.000300759	Plasmopara viticola lesion associated ourmia-like virus 50 (95.6%)
OM514625	Sanya botourmia-like virus 1	SBoLV1	QJZ_LS	QJZLS607	Leptochloa chinensis	Monocotyledoneae	Poaceae	Graminales	RdRp	Botourmiaviridae	2415	7.27825e-05	Acremonium sclerotigenum ourmia-like virus 1 (59.8%)
OM514626	Sanya botourmia-like virus 1	SBoLV1	YXSC_LS	YXSCLS215	Cyperus difformis	Monocotyledoneae	Cyperaceae	Cyperales	RdRp	Botourmiaviridae	2782	0.000344168	Acremonium sclerotigenum ourmia-like virus 1 (58.8%)
OM514635	Sanya botourmia-like virus 10	SBoLV10	YXSC_LS	YXSCLS216	Cyperus difformis	Monocotyledoneae	Cyperaceae	Cyperales	RdRp	Botourmiaviridae	2765	0.000116723	Plasmopara viticola lesion associated ourmia-like virus 36 (53.6%)
OM514637	Sanya botourmia-like virus 11	SBoLV11	YSC_LS	YSCLS308	Monochoria vaginalis	Monocotyledoneae	Pontederiaceae	Farinosae	RdRp	Botourmiaviridae	2604	0.000188582	Apple narna-like virus 1 (32.5%)
OM514639	Sanya botourmia-like virus 12	SBoLV12	QJZ_LS	QJZLS1046	Leptochloa chinensis	Monocotyledoneae	Poaceae	Graminales	RdRp	Botourmiaviridae	3202	0.000203791	Apple narna-like virus 1 (32.5%)
OM514644	Sanya botourmia-like virus 13	SBoLV13	YXSC_LS	YXSCLS184	Cyperus difformis	Monocotyledoneae	Cyperaceae	Cyperales	RdRp	Botourmiaviridae	2102	0.000170448	Penicillium sumatrense ourmia-like virus 1 (76.3%)
OM514653	Sanya botourmia-like virus 14	SBoLV14	LSH_LS	LSHLS94	Leersia hexandra	Monocotyledoneae	Poaceae	Graminales	RdRp	Botourmiaviridae	2731	0.00179209	Plasmopara viticola lesion associated ourmia-like virus 67 (68.3%)
OM514654	Sanya botourmia-like virus 15	SBoLV15	LSH_LS	LSHLS95	Leersia hexandra	Monocotyledoneae	Poaceae	Graminales	RdRp	Botourmiaviridae	2680	0.00164528	Plasmopara viticola lesion associated ourmia-like virus 67 (68.3%)
OM514655	Sanya botourmia-like virus 16	SBoLV16	LSH_LS	LSHLS130	Leersia hexandra	Monocotyledoneae	Poaceae	Graminales	RdRp	Botourmiaviridae	2349	0.0004623	Plasmopara viticola lesion associated ourmia-like virus 35 (76.9%)
OM514656	Sanya botourmia-like virus 17	SBoLV17	LSH_LS	LSHLS128	Leersia hexandra	Monocotyledoneae	Poaceae	Graminales	RdRp	Botourmiaviridae	2135	5.66081e-05	Plasmopara viticola lesion associated ourmia-like virus 64 (54.1%)
OM514657	Sanya botourmia-like virus 18	SBoLV18	LSH_LS	LSHLS96	Leersia hexandra	Monocotyledoneae	Poaceae	Graminales	RdRp	Botourmiaviridae	2112	0.000398353	Plasmopara viticola lesion associated ourmia-like virus 67 (68.3%)
OM514658	Sanya botourmia-like virus 19	SBoLV19	YXSC_LS	YXSCLS133	Cyperus difformis	Monocotyledoneae	Cyperaceae	Cyperales	RdRp	Botourmiaviridae	2477	0.000268625	Plasmopara viticola lesion associated ourmia-like virus 48 (71.4%)
OM514615	Sanya botourmia-like virus 2	SBoLV2	LSH_LS	LSHLS101	Leersia hexandra	Monocotyledoneae	Poaceae	Graminales	RdRp	Botourmiaviridae	2978	0.00024006	Coroa do aviao dicistrovirus (61.9%)
OM514353	Sanya botourmia-like virus 20	SBoLV20	YXSC_LS	YXSCLS181	Cyperus difformis	Monocotyledoneae	Cyperaceae	Cyperales	RdRp	Botourmiaviridae	2530	0.000175902	Plasmopara viticola lesion associated ourmia-like virus 69 (80.8%)
OM514616	Sanya botourmia-like virus 3	SBoLV3	LSH_LS	LSHLS99	Leersia hexandra	Monocotyledoneae	Poaceae	Graminales	RdRp	Botourmiaviridae	2323	0.000744292	Plasmopara viticola lesion associated ourmia-like virus 59 (51.4%)
OM514617	Sanya botourmia-like virus 4	SBoLV4	YXSC_LS	YXSCLS186	Cyperus difformis	Monocotyledoneae	Cyperaceae	Cyperales	RdRp	Botourmiaviridae	2758	0.000178629	Plasmopara viticola lesion associated ourmia-like virus 52 (62.5%)
OM514618	Sanya botourmia-like virus 5	SBoLV5	YXSC_LS	YXSCLS176	Cyperus difformis	Monocotyledoneae	Cyperaceae	Cyperales	RdRp	Botourmiaviridae	2651	0.00191969	Plasmopara viticola lesion associated ourmia-like virus 55 (74%)
OM514619	Sanya botourmia-like virus 6	SBoLV6	LSH_LS	LSHLS100	Leersia hexandra	Monocotyledoneae	Poaceae	Graminales	RdRp	Botourmiaviridae	2955	0.000605225	Epicoccum nigrum ourmia-like virus 1 (58.6%)
OM514630	Sanya botourmia-like virus 7	SBoLV7	QJZ_LS	QJZLS16	Leptochloa chinensis	Monocotyledoneae	Poaceae	Graminales	RdRp	Botourmiaviridae	2799	0.000114996	Plasmopara viticola lesion associated ourmia-like virus 36 (53.6%)
OM514631	Sanya botourmia-like virus 8	SBoLV8	QJZ_LS	QJZLS608	Leptochloa chinensis	Monocotyledoneae	Poaceae	Graminales	RdRp	Botourmiaviridae	2739	0.000828265	Ourmia-like virus sp. (58.9%)
OM514632	Sanya botourmia-like virus 9	SBolV9	QJZ_LS	QJZLS1023	Leptochloa chinensis	Monocotyledoneae	Poaceae	Graminales	RdRp	Botourmiaviridae	2295	7.86051e-05	Plasmopara viticola lesion associated ourmia-like virus 30 (67.3%)
OM514652	Xiaogan botourmia-like virus 1	XBlV1	SSQB_XG	SSQBXG51	Paspalum distichum	Monocotyledoneae	Poaceae	Graminales	RdRp	Botourmiaviridae	2205	0.000477512	Plasmopara viticola lesion associated ourmia-like virus 40 (53.5%)
OM514651	Xiaogan botourmia-like virus 2	XBlV2	MT_XG	MTXG238	Digitaria sanguinalis	Monocotyledoneae	Poaceae	Graminales	RdRp	Botourmiaviridae	2272	0.00136497	Magnaporthe oryzae botourmiavirus 6 (53.6%)
OM514640	Xiaogan botourmia-like virus 3	XBlV3	MT_XG	MTXG126	Digitaria sanguinalis	Monocotyledoneae	Poaceae	Graminales	RdRp	Botourmiaviridae	2667	0.000493078	Plasmopara viticola lesion associated ourmia-like virus 91 (49.2%)
OM514641	Xiaogan botourmia-like virus 3	XBlV3	MT_FY	MTFY197	Digitaria sanguinalis	Monocotyledoneae	Poaceae	Graminales	RdRp	Botourmiaviridae	2617	0.000303011	Plasmopara viticola lesion associated ourmia-like virus 91 (49.4%)
OM514620	Xiaogan botourmia-like virus 4	XBlV4	BDJ_XG	BDJXG214	Bidens tripartita	Dicotyledoneae	Asteraceae	Campanulales	RdRp	Botourmiaviridae	2538	0.000223692	Erysiphe necator associated ourmia-like virus 28 (52.0%)
OM514638	Xiaogan botourmia-like virus 5	XBlV5	JC_XG	JCXG6	Justicia procumbens	Dicotyledoneae	Acanthaceae	Tubiflorae	RdRp	Botourmiaviridae	2614	0.000399635	Ourmia melon virus (31.2%)
