# Supplementary material for: Novel RNA Viruses Discovered in Weeds in Rice Fields
Source: Viruses. 2022 Nov 10;14(11):2489. doi: 10.3390/v14112489 (PMC9717734; doi:10.3390/v14112489)
Supplement: Supplementary file 1 [file viruses-14-02489-s001.zip › Table S3 Mycoviruses detected in weeds in rice field.xls]

## Sheet: Sheet1
Order	Accession	VIrus_name	strain	Host species	Host class	Location	seq_len	Virus	Abundance	Virus family	Blastx hits on known viruses (blast amino acid identity)
1	OM514557	Guiyang mito-like virus 1	ACGGZ63	Sagittaria pygmaea	Monocotyledoneae	Guiyang	2354	new	0.00219046	Mitoviridae	Mitovirus sp. (34.5%)
1	OM514558	Guiyang mito-like virus 1	CQCGZ64	Plantago depressa	Dicotyledoneae	Guiyang	2351	new	0.000219238	Mitoviridae	Mitovirus sp. (34.5%)
1	OM514559	Guiyang mito-like virus 1	MGGZ152	Ranunculus japonicus	Dicotyledoneae	Guiyang	2354	new	0.000296956	Mitoviridae	Mitovirus sp. (34.6%)
1	OM514560	Guiyang mito-like virus 1	MLGZ174	Aster indicus	Dicotyledoneae	Guiyang	2352	new	3.68732e-05	Mitoviridae	Mitovirus sp. (34.0%)
1	OM514561	Guiyang mito-like virus 1	QBGZ87	Paspalum thunbergii	Monocotyledoneae	Guiyang	2328	new	0.000681248	Mitoviridae	Mitovirus sp. (34.0%)
1	OM514562	Guiyang mito-like virus 1	SSQBGZ96	Paspalum distichum	Monocotyledoneae	Guiyang	2347	new	3.31124e-06	Mitoviridae	Mitovirus sp. (34.4%)
2	OM514563	Sanya mito-like virus 1	QJZLS492	Leptochloa chinensis	Monocotyledoneae	Sanya	2190	new	0.00018906	Mitoviridae	Cook virus (52.2%)
2	OM514564	Sanya mito-like virus 1	YXSCLS338	Cyperus difformis	Monocotyledoneae	Sanya	2189	new	0.000101723	Mitoviridae	Cook virus (52.2%)
3	OM514565	Guiyang mito-like virus 2	CQCGZ17	Plantago depressa	Dicotyledoneae	Guiyang	3302	new	0.000303273	Mitoviridae	Mitovirus sp. (34.0%)
4	OM514566	Guiyang mito-like virus 3	CQCGZ35	Plantago depressa	Dicotyledoneae	Guiyang	3004	new	0.000318151	Mitoviridae	Plasmopara viticola lesion associated mitovirus 2 (44.9%)
5	OM514567	Guiyang mito-like virus 4	CQCGZ46	Plantago depressa	Dicotyledoneae	Guiyang	2966	new	0.000517281	Mitoviridae	Erysiphales associated mitovirus 1 (39.8%)
6	OM514568	Guiyang mito-like virus 5	CQCGZ6	Plantago depressa	Dicotyledoneae	Guiyang	2933	new	0.000270085	Mitoviridae	Erysiphales associated mitovirus 1 (44.5%)
7	OM514569	Guiyang mito-like virus 6	CQCGZ33	Plantago depressa	Dicotyledoneae	Guiyang	2744	new	0.000376517	Mitoviridae	Erysiphales associated mitovirus 1 (39.8%)
8	OM514570	Guiyang mito-like virus 7	CQCGZ15	Plantago depressa	Dicotyledoneae	Guiyang	2528	new	0.000197986	Mitoviridae	Plasmopara viticola lesion associated mitovirus 20 (51.5%)
9	OM514571	Guiyang mito-like virus 8	MGGZ89	Ranunculus japonicus	Dicotyledoneae	Guiyang	4342	new	0.00213714	Mitoviridae	Mitovirus sp. (48.3%)
10	OM514572	Guiyang mito-like virus 9	MGGZ101	Ranunculus japonicus	Dicotyledoneae	Guiyang	4105	new	0.000461445	Mitoviridae	Mitovirus sp. (59.5%)
11	OM514573	Guiyang mito-like virus 10	MGGZ91	Ranunculus japonicus	Dicotyledoneae	Guiyang	3722	new	0.00124771	Mitoviridae	Mitovirus sp. (49.4%)
12	OM514574	Guiyang mito-like virus 11	MGGZ81	Ranunculus japonicus	Dicotyledoneae	Guiyang	3707	new	0.000745839	Mitoviridae	Mitovirus 2 BEG47 (41.3%)
13	OM514575	Guiyang mito-like virus 12	MGGZ73	Ranunculus japonicus	Dicotyledoneae	Guiyang	3209	new	0.000563213	Mitoviridae	Mitovirus sp. (74.1%)
14	OM514576	Guiyang mito-like virus 13	MGGZ102	Ranunculus japonicus	Dicotyledoneae	Guiyang	3023	new	0.00109018	Mitoviridae	Mitovirus sp. (87.3%)
15	OM514577	Guiyang mito-like virus 14	MGGZ98	Ranunculus japonicus	Dicotyledoneae	Guiyang	2857	new	0.000301124	Mitoviridae	Mitovirus sp. (81.9%)
16	OM514578	Guiyang mito-like virus 15	MGGZ95	Ranunculus japonicus	Dicotyledoneae	Guiyang	2444	new	0.000210508	Mitoviridae	Mitovirus sp. (49.8%)
17	OM514579	Guiyang mito-like virus 16	MGGZ69	Ranunculus japonicus	Dicotyledoneae	Guiyang	2422	new	0.000351311	Mitoviridae	Mitovirus sp. (75.9%)
18	OM514580	Guiyang mito-like virus 17	MGGZ76	Ranunculus japonicus	Dicotyledoneae	Guiyang	2238	new	0.000230025	Mitoviridae	Rhizophagus diaphanum mitovirus 1 (72.3%)
19	OM514581	Guiyang mito-like virus 18	QBGZ339	Paspalum thunbergii	Monocotyledoneae	Guiyang	2699	new	0.000161488	Mitoviridae	Soybean leaf-associated mitovirus 5 (69.0%)
20	OM514582	Guiyang mito-like virus 19	QBGZ338	Paspalum thunbergii	Monocotyledoneae	Guiyang	2642	new	0.000145766	Mitoviridae	Buergenerula spartinae mitovirus 1 (52.2%)
21	OM514583	Guiyang Paspalum thunbergii mito-like virus 1	QBGZ82	Paspalum thunbergii	Monocotyledoneae	Guiyang	2271	new	0.402016	Mitoviridae	Plasmopara viticola lesion associated mitovirus 1 (51.8%)
22	OM514584	Xiaogan mito-like virus 1	SSQBXG364	Paspalum distichum	Monocotyledoneae	Xiaogan	2279	new	0.000245545	Mitoviridae	Loramyces juncicola mitovirus 1 (45.9%)
23	OM514585	Sanya mito-like virus 2	QJZLS374	Leptochloa chinensis	Monocotyledoneae	Sanya	2547	new	0.000152843	Mitoviridae	Mitovirus sp. (34.0%)
24	OM514586	Sanya mito-like virus 3	QJZLS642	Leptochloa chinensis	Monocotyledoneae	Sanya	2796	new	0.000114996	Mitoviridae	Plasmopara viticola lesion associated mitovirus 49 (62.7%)
25	OM514587	Hangzhou mito-like virus 1	ACGFY85	Sagittaria pygmaea	Monocotyledoneae	Hangzhou	2513	new	0.000218862	Mitoviridae	Rhizoctonia mitovirus 1 RS002 (36.1%)
26	OM514588	Hangzhou mito-like virus 2	ACGFY121	Sagittaria pygmaea	Monocotyledoneae	Hangzhou	2441	new	0.000218862	Mitoviridae	Erysiphe necator mitovirus 1 (35.1%)
27	OM514589	Plasmopara viticola lesion associated narnavirus 2	NJCLS119	Eleusine indica	Monocotyledoneae	Sanya	1249	know	2.64468e-05	Narnaviridae	Bremia lactucae associated narnavirus 3 (96.5%)
27	OM514590	Plasmopara viticola lesion associated narnavirus 2	QJZLS418	Leptochloa chinensis	Monocotyledoneae	Sanya	2487	know	0.00013162	Narnaviridae	Bremia lactucae associated narnavirus 3 (96.8%)
27	OM514591	Plasmopara viticola lesion associated narnavirus 2	YSCLS230	Monochoria vaginalis	Monocotyledoneae	Sanya	2530	know	0.0001006	Narnaviridae	Bremia lactucae associated narnavirus 3 (96.7%)
27	OM514592	Plasmopara viticola lesion associated narnavirus 2	YXSCLS161	Cyperus difformis	Monocotyledoneae	Sanya	2479	know	0.000180429	Narnaviridae	Bremia lactucae associated narnavirus 3 (96.9%)
27	OM514593	Plasmopara viticola lesion associated narnavirus 2	DLGFY129	Physalis peruviana	Dicotyledoneae	Hangzhou	2181	know	8.9747e-05	Narnaviridae	Bremia lactucae associated narnavirus 3 (96.9%)
28	OM514594	Guiyang narna-like virus 1	ACGGZ19	Sagittaria pygmaea	Monocotyledoneae	Guiyang	2803	new	0.000723822	Narnaviridae	Rhizopus microsporus 23S narnavirus (30.1%)
29	OM514595	Guiyang narna-like virus 2	BCGZ37	Echinochloa crus-galli	Monocotyledoneae	Guiyang	2444	new	0.000231517	Narnaviridae	Mitovirus sp. (34.0%)
30	OM514596	Guiyang Paspalum thunbergii narna-like virus 1	QBGZ152	Paspalum thunbergii	Monocotyledoneae	Guiyang	3356	new	0.0814307	Narnaviridae	Plasmopara viticola lesion associated narnavirus 35 (46.7%)
31	OM514597	Guiyang narna-like virus 3	QBGZ95	Paspalum thunbergii	Monocotyledoneae	Guiyang	2308	new	0.00025815	Narnaviridae	Botryosphaeria dothidea narnavirus 1 (74.6%)
32	OM514598	Guiyang narna-like virus 4	SSQBGZ120	Paspalum distichum	Monocotyledoneae	Guiyang	2379	new	0.000224028	Narnaviridae	Erysiphales narna-like virus 2 (66.2%)
33	OM514599	Sanya narna-like virus 1	QJZLS675	Leptochloa chinensis	Monocotyledoneae	Sanya	2435	new	0.000183412	Narnaviridae	Plasmopara viticola lesion associated narnavirus 1 (42.4%)
34	OM514600	Sanya narna-like virus 2	QJZLS922	Leptochloa chinensis	Monocotyledoneae	Sanya	2938	new	0.00030132	Narnaviridae	Sherlock virus (32.2%)
35	OM514601	Sanya narna-like virus 3	QJZLS942	Leptochloa chinensis	Monocotyledoneae	Sanya	2320	new	0.000630297	Narnaviridae	Botryosphaeria dothidea narnavirus 1 (74.6%)
36	OM514602	Sanya narna-like virus 4	YXSCLS320	Cyperus difformis	Monocotyledoneae	Sanya	1837	new	6.53564e-05	Narnaviridae	Barns Ness serrated wrack narna-like virus 4 (36.5%)
37	OM514603	Erysiphe necator associated narnavirus 6	DLGFY124	Physalis peruviana	Dicotyledoneae	Hangzhou	2396	know	0.000215847	Narnaviridae	Erysiphe necator associated narnavirus 6 (99.3%)
38	OM514604	Sanya narna-like virus 5	YSCLS177	Monochoria vaginalis	Monocotyledoneae	Sanya	2616	new	0.000320123	Narnaviridae	Soybean thrips narna-like virus 2 (27.9%)
39	OM514605	Sanya narna-like virus 6	YSCLS178	Monochoria vaginalis	Monocotyledoneae	Sanya	2506	new	0.000142018	Narnaviridae	Barns Ness serrated wrack narna-like virus 4 (36.5%)
40	OM514606	Sanya narna-like virus 7	YSCLS235	Monochoria vaginalis	Monocotyledoneae	Sanya	2567	new	0.000115221	Narnaviridae	Saccharomyces 20S RNA narnavirus (26.5%)
41	OM514607	Sanya narna-like virus 8	YSCLS250	Monochoria vaginalis	Monocotyledoneae	Sanya	2593	new	0.000338749	Narnaviridae	Barns Ness serrated wrack narna-like virus 4 (36.5%)
42	OM514608	Plasmopara viticola lesion associated narnavirus 15	YSCLS374	Monochoria vaginalis	Monocotyledoneae	Sanya	2378	know	0.000240966	Narnaviridae	Plasmopara viticola lesion associated narnavirus 15 (92.2%)
43	OM514609	Hangzhou narna-like virus	MTFY193	Digitaria sanguinalis	Monocotyledoneae	Hangzhou	2488	new	0.000410003	Narnaviridae	Plasmopara viticola lesion associated narnavirus 24 (40%)
44	OM514627	Erysiphe necator associated ourmia-like virus 2	LSHXG254	Eclipta prostrata	Dicotyledoneae	Xiaogan	2699	new	0.000108989	Botourmiaviridae	Erysiphe necator associated ourmia-like virus 2 (91.8%)
44	OM514628	Erysiphe necator associated ourmia-like virus 2	LSHLS93	Leersia hexandra	Monocotyledoneae	Sanya	2727	new	0.000818721	Botourmiaviridae	Erysiphe necator associated ourmia-like virus 2 (92.0%)
45	OM514629	Erysiphe necator associated ourmia-like virus 97	LSHLS123	Leersia hexandra	Monocotyledoneae	Sanya	2730	know	0.000121005	Botourmiaviridae	Plasmopara viticola lesion associated ourmia-like virus 31 (92.2%)
46	OM514634	Guiyang botourmia-like virus 1	CGGZ195	Sagittaria trifolia	Monocotyledoneae	Guiyang	2061	new	0.000180694	Botourmiaviridae	Plasmopara viticola lesion associated ourmia-like virus 22 (54.8%)
47	OM514660	Guiyang botourmia-like virus 2	CGGZ19	Sagittaria trifolia	Monocotyledoneae	Guiyang	2159	new	0.000161849	Botourmiaviridae	Soybean thrips ourmia-like virus 1 (82.5%)
48	OM514661	Guiyang botourmia-like virus 3	CGGZ53	Sagittaria trifolia	Monocotyledoneae	Guiyang	2226	new	0.000289332	Botourmiaviridae	Erysiphe necator associated ourmia-like virus 10 (67.9%)
49	OM514610	Hangzhou botourmia-like virus 1	KXLZCFY163	Alternanthera philoxeroides	Dicotyledoneae	Hangzhou	2441	new	0.000500254	Botourmiaviridae	Plasmopara viticola lesion associated ourmia-like virus 1 (56.9%)
49	OM514611	Hangzhou botourmia-like virus 1	MSCFY372	Lindernia procumbens	Dicotyledoneae	Hangzhou	2447	new	0.00483187	Botourmiaviridae	Plasmopara viticola lesion associated ourmia-like virus 1 (56.8%)
50	OM514612	Hangzhou botourmia-like virus 2	MTXG302	Digitaria sanguinalis	Monocotyledoneae	Xiaogan	2432	new	0.000226466	Botourmiaviridae	Plasmopara viticola lesion associated ourmia-like virus 61 (45.9%)
50	OM514613	Hangzhou botourmia-like virus 2	MTFY163	Digitaria sanguinalis	Monocotyledoneae	Hangzhou	2451	new	0.000188979	Botourmiaviridae	Plasmopara viticola lesion associated ourmia-like virus 61 (45.9%)
50	OM514614	Hangzhou botourmia-like virus 2	MTFY162	Digitaria sanguinalis	Monocotyledoneae	Hangzhou	2357	new	8.88519e-05	Botourmiaviridae	Plasmopara viticola lesion associated ourmia-like virus 61 (47.1%)
51	OM514621	Hangzhou botourmia-like virus 3	KXLZCFY164	Alternanthera philoxeroides	Dicotyledoneae	Hangzhou	2645	new	0.00030274	Botourmiaviridae	Cladosporium cladosporioides ourmia-like virus 2 (55.1%)
51	OM514622	Hangzhou botourmia-like virus 3	MSCFY410	Lindernia procumbens	Dicotyledoneae	Hangzhou	2648	new	0.000243888	Botourmiaviridae	Cladosporium cladosporioides ourmia-like virus 2 (54.7%)
52	OM514623	Hangzhou botourmia-like virus 4	LSHXG15	Eclipta prostrata	Dicotyledoneae	Xiaogan	2350	new	0.000140576	Botourmiaviridae	Erysiphe necator associated ourmia-like virus 6 (55.7%)
52	OM514624	Hangzhou botourmia-like virus 4	DLGFY290	Physalis peruviana	Dicotyledoneae	Hangzhou	2346	new	0.000383992	Botourmiaviridae	Erysiphe necator associated ourmia-like virus 6 (55.4%)
53	OM514633	Hangzhou botourmia-like virus 5	DLGFY114	Physalis peruviana	Dicotyledoneae	Hangzhou	2985	new	0.000193127	Botourmiaviridae	Plasmopara viticola lesion associated ourmia-like virus 32 (57.3%)
54	OM514659	Hangzhou botourmia-like virus 6	MTFY120	Digitaria sanguinalis	Monocotyledoneae	Hangzhou	2735	new	0.000230627	Botourmiaviridae	Plasmopara viticola lesion associated ourmia-like virus 45 (42.9%)
55	OM514643	Magnaporthe oryzae botourmiavirus 5	MTXG168	Digitaria sanguinalis	Monocotyledoneae	Xiaogan	2581	know	0.00143806	Botourmiaviridae	Magnaporthe oryzae botourmiavirus 5 (95.6%)
56	OM514650	Magnaporthe oryzae botourmiavirus 6	MTXG305	Digitaria sanguinalis	Monocotyledoneae	Xiaogan	2341	know	0.000747337	Botourmiaviridae	Magnaporthe oryzae botourmiavirus 6 (97.7%)
57	OM514642	Magnaporthe oryzae ourmia-like virus 4	MTXG192	Digitaria sanguinalis	Monocotyledoneae	Xiaogan	2504	know	0.000584395	Botourmiaviridae	Magnaporthe oryzae ourmia-like virus 4 (98%)
58	OM514636	Sanya botourmia-like virus 21	YXSCLS177	Cyperus difformis	Monocotyledoneae	Sanya	2867	new	0.000503121	Botourmiaviridae	Monilinia fructicola botourmiavirus 5 (51.8%)
59	OM514645	Plasmopara viticola lesion associated ourmia-like virus 50	LSHXG197	Eclipta prostrata	Dicotyledoneae	Xiaogan	2360	know	0.000169253	Botourmiaviridae	Plasmopara viticola lesion associated ourmia-like virus 50 (96.5%)
59	OM514646	Plasmopara viticola lesion associated ourmia-like virus 50	LSHXG198	Eclipta prostrata	Dicotyledoneae	Xiaogan	2360	know	0.000141334	Botourmiaviridae	Plasmopara viticola lesion associated ourmia-like virus 50 (95.9%)
59	OM514647	Plasmopara viticola lesion associated ourmia-like virus 50	LSHXG13	Eclipta prostrata	Dicotyledoneae	Xiaogan	2314	know	5.47117e-05	Botourmiaviridae	Plasmopara viticola lesion associated ourmia-like virus 50 (96.7%)
59	OM514648	Plasmopara viticola lesion associated ourmia-like virus 50	LSHXG12	Eclipta prostrata	Dicotyledoneae	Xiaogan	2313	know	7.53879e-05	Botourmiaviridae	Plasmopara viticola lesion associated ourmia-like virus 50 (96.2%)
59	OM514649	Plasmopara viticola lesion associated ourmia-like virus 50	MTFY76	Digitaria sanguinalis	Monocotyledoneae	Hangzhou	2303	know	0.000300759	Botourmiaviridae	Plasmopara viticola lesion associated ourmia-like virus 50 (95.6%)
60	OM514625	Sanya botourmia-like virus 1	QJZLS607	Leptochloa chinensis	Monocotyledoneae	Sanya	2415	new	7.27825e-05	Botourmiaviridae	Acremonium sclerotigenum ourmia-like virus 1 (59.8%)
60	OM514626	Sanya botourmia-like virus 1	YXSCLS215	Cyperus difformis	Monocotyledoneae	Sanya	2782	new	0.000344168	Botourmiaviridae	Acremonium sclerotigenum ourmia-like virus 1 (58.8%)
61	OM514635	Sanya botourmia-like virus 10	YXSCLS216	Cyperus difformis	Monocotyledoneae	Sanya	2765	new	0.000116723	Botourmiaviridae	Plasmopara viticola lesion associated ourmia-like virus 36 (53.6%)
62	OM514637	Sanya botourmia-like virus 11	YSCLS308	Monochoria vaginalis	Monocotyledoneae	Sanya	2604	new	0.000188582	Botourmiaviridae	Apple narna-like virus 1 (32.5%)
63	OM514639	Sanya botourmia-like virus 12	QJZLS1046	Leptochloa chinensis	Monocotyledoneae	Sanya	3202	new	0.000203791	Botourmiaviridae	Apple narna-like virus 1 (32.5%)
64	OM514644	Sanya botourmia-like virus 13	YXSCLS184	Cyperus difformis	Monocotyledoneae	Sanya	2102	new	0.000170448	Botourmiaviridae	Penicillium sumatrense ourmia-like virus 1 (76.3%)
65	OM514653	Sanya botourmia-like virus 14	LSHLS94	Leersia hexandra	Monocotyledoneae	Sanya	2731	new	0.00179209	Botourmiaviridae	Plasmopara viticola lesion associated ourmia-like virus 67 (68.3%)
66	OM514654	Sanya botourmia-like virus 15	LSHLS95	Leersia hexandra	Monocotyledoneae	Sanya	2680	new	0.00164528	Botourmiaviridae	Plasmopara viticola lesion associated ourmia-like virus 67 (68.3%)
67	OM514655	Sanya botourmia-like virus 16	LSHLS130	Leersia hexandra	Monocotyledoneae	Sanya	2349	new	0.0004623	Botourmiaviridae	Plasmopara viticola lesion associated ourmia-like virus 35 (76.9%)
68	OM514656	Sanya botourmia-like virus 17	LSHLS128	Leersia hexandra	Monocotyledoneae	Sanya	2135	new	5.66081e-05	Botourmiaviridae	Plasmopara viticola lesion associated ourmia-like virus 64 (54.1%)
69	OM514657	Sanya botourmia-like virus 18	LSHLS96	Leersia hexandra	Monocotyledoneae	Sanya	2112	new	0.000398353	Botourmiaviridae	Plasmopara viticola lesion associated ourmia-like virus 67 (68.3%)
70	OM514658	Sanya botourmia-like virus 19	YXSCLS133	Cyperus difformis	Monocotyledoneae	Sanya	2477	new	0.000268625	Botourmiaviridae	Plasmopara viticola lesion associated ourmia-like virus 48 (71.4%)
71	OM514615	Sanya botourmia-like virus 2	LSHLS101	Leersia hexandra	Monocotyledoneae	Sanya	2978	new	0.00024006	Botourmiaviridae	Coroa do aviao dicistrovirus (61.9%)
72	OM514353	Sanya botourmia-like virus 20	YXSCLS181	Cyperus difformis	Monocotyledoneae	Sanya	2530	new	0.000175902	Botourmiaviridae	Plasmopara viticola lesion associated ourmia-like virus 69 (80.8%)
73	OM514616	Sanya botourmia-like virus 3	LSHLS99	Leersia hexandra	Monocotyledoneae	Sanya	2323	new	0.000744292	Botourmiaviridae	Plasmopara viticola lesion associated ourmia-like virus 59 (51.4%)
74	OM514617	Sanya botourmia-like virus 4	YXSCLS186	Cyperus difformis	Monocotyledoneae	Sanya	2758	new	0.000178629	Botourmiaviridae	Plasmopara viticola lesion associated ourmia-like virus 52 (62.5%)
75	OM514618	Sanya botourmia-like virus 5	YXSCLS176	Cyperus difformis	Monocotyledoneae	Sanya	2651	new	0.00191969	Botourmiaviridae	Plasmopara viticola lesion associated ourmia-like virus 55 (74%)
76	OM514619	Sanya botourmia-like virus 6	LSHLS100	Leersia hexandra	Monocotyledoneae	Sanya	2955	new	0.000605225	Botourmiaviridae	Epicoccum nigrum ourmia-like virus 1 (58.6%)
77	OM514630	Sanya botourmia-like virus 7	QJZLS16	Leptochloa chinensis	Monocotyledoneae	Sanya	2799	new	0.000114996	Botourmiaviridae	Plasmopara viticola lesion associated ourmia-like virus 36 (53.6%)
78	OM514631	Sanya botourmia-like virus 8	QJZLS608	Leptochloa chinensis	Monocotyledoneae	Sanya	2739	new	0.000828265	Botourmiaviridae	Ourmia-like virus sp. (58.9%)
79	OM514632	Sanya botourmia-like virus 9	QJZLS1023	Leptochloa chinensis	Monocotyledoneae	Sanya	2295	new	7.86051e-05	Botourmiaviridae	Plasmopara viticola lesion associated ourmia-like virus 30 (67.3%)
80	OM514652	Xiaogan botourmia-like virus 1	SSQBXG51	Paspalum distichum	Monocotyledoneae	Xiaogan	2205	new	0.000477512	Botourmiaviridae	Plasmopara viticola lesion associated ourmia-like virus 40 (53.5%)
81	OM514651	Xiaogan botourmia-like virus 2	MTXG238	Digitaria sanguinalis	Monocotyledoneae	Xiaogan	2272	new	0.00136497	Botourmiaviridae	Magnaporthe oryzae botourmiavirus 6 (53.6%)
82	OM514640	Xiaogan botourmia-like virus 3	MTXG126	Digitaria sanguinalis	Monocotyledoneae	Xiaogan	2667	new	0.000493078	Botourmiaviridae	Plasmopara viticola lesion associated ourmia-like virus 91 (49.2%)
82	OM514641	Xiaogan botourmia-like virus 3	MTFY197	Digitaria sanguinalis	Monocotyledoneae	Hangzhou	2617	new	0.000303011	Botourmiaviridae	Plasmopara viticola lesion associated ourmia-like virus 91 (49.4%)
83	OM514620	Xiaogan botourmia-like virus 4	BDJXG214	Bidens tripartita	Dicotyledoneae	Xiaogan	2538	new	0.000223692	Botourmiaviridae	Erysiphe necator associated ourmia-like virus 28 (52.0%)
84	OM514638	Xiaogan botourmia-like virus 5	JCXG6	Justicia procumbens	Dicotyledoneae	Xiaogan	2614	new	0.000399635	Botourmiaviridae	Ourmia melon virus (31.2%)
85	OM514375	Sanya fusari-like virus 1	LSHLS115	Leersia hexandra	Monocotyledoneae	Sanya	6647	new	0.000682316	Fusariviridae	Plasmopara viticola lesion associated fusarivirus 3(73.6%)
