# Supplementary material for: Novel RNA Viruses Discovered in Weeds in Rice Fields
Source: Viruses. 2022 Nov 10;14(11):2489. doi: 10.3390/v14112489 (PMC9717734; doi:10.3390/v14112489)
Supplement: Supplementary file 1 [file viruses-14-02489-s001.zip › Table S4 Bacteriophages identified in weeds in rice field.xls]

## Sheet: Sheet1
Order	Accession	VIrus_name	Strain	Host species	Host class	Location	Seq_len	Virus	Abundance	Virus family	Blastx hits on known viruses (blast amino acid identity)
1	OM514448	Sanya atkins-like virus 1	YBJLS106	Eleocharis dulcis	Monocotyledoneae	Sanya	3513	new	0.00018614	Atkinsviridae	ssRNA phage SRR7976301_2 (45.0%)
1	OM514449	Sanya atkins-like virus 1	YSCLS226	Monochoria vaginalis	Monocotyledoneae	Sanya	3569	new	0.000277052	Atkinsviridae	ssRNA phage SRR7976301_2 (44.5%)
2	OM514450	Sanya atkins-like virus 2	QJZLS500	Leptochloa chinensis	Monocotyledoneae	Sanya	3723	new	0.000221259	Atkinsviridae	ssRNA phage SRR7976301_2 (45%)
3	OM514451	Sanya atkins-like virus 3	YXSCLS235	Cyperus difformis	Monocotyledoneae	Sanya	3146	new	6.40883e-05	Atkinsviridae	Leviviridae sp. (40.1%)
4	OM514452	Sanya duin-like virus 1	QJZLS125	Leptochloa chinensis	Monocotyledoneae	Sanya	3692	new	0.000483276	Duinviridae	ssRNA phage SRR6960509_4 (43.2%)
5	OM514453	Sanya fiers-like virus 1	LSHLS294	Leersia hexandra	Monocotyledoneae	Sanya	3570	new	0.00029171	Fiersviridae	Leviviridae sp. (68.2%)
5	OM514454	Sanya fiers-like virus 1	QJZLS22	Leptochloa chinensis	Monocotyledoneae	Sanya	3570	new	6.13266e-05	Fiersviridae	Leviviridae sp. (71.4%)
6	OM514455	Sanya fiers-like virus 2	QJZLS382	Leptochloa chinensis	Monocotyledoneae	Sanya	3382	new	0.000276865	Fiersviridae	ssRNA phage SRR6960803_13 (36.1%)
6	OM514456	Sanya fiers-like virus 2	YSCLS43	Monochoria vaginalis	Monocotyledoneae	Sanya	2648	new	0.000112916	Fiersviridae	Beihai levi-like virus 34 (28.0%)
7	OM514457	Sanya fiers-like virus 3	QJZLS298	Leptochloa chinensis	Monocotyledoneae	Sanya	3320	new	0.000261668	Fiersviridae	ssRNA phage SRR7976325_20 (45.5%)
7	OM514458	Sanya fiers-like virus 3	YSCLS159	Monochoria vaginalis	Monocotyledoneae	Sanya	3414	new	0.000794616	Fiersviridae	ssRNA phage SRR7976325_20 (49.7%)
7	OM514459	Sanya fiers-like virus 3	YXSCLS230	Cyperus difformis	Monocotyledoneae	Sanya	3401	new	7.84877e-05	Fiersviridae	ssRNA phage SRR7976325_20 (45.5%)
8	OM514460	Sanya fiers-like virus 4	LSHLS64	Leersia hexandra	Monocotyledoneae	Sanya	3606	new	0.000231663	Fiersviridae	ssRNA phage SRR7976310_6 (60.2%)
8	OM514461	Sanya fiers-like virus 4	NJCLS111	Eleusine indica	Monocotyledoneae	Sanya	3597	new	0.00017821	Fiersviridae	ssRNA phage SRR7976310_6 (60.2%)
8	OM514462	Sanya fiers-like virus 4	QJZLS116	Leptochloa chinensis	Monocotyledoneae	Sanya	3619	new	0.00992402	Fiersviridae	ssRNA phage SRR7976310_6 (60.2%)
8	OM514463	Sanya fiers-like virus 4	YXSCLS148	Cyperus difformis	Monocotyledoneae	Sanya	3610	new	5.45432e-08	Fiersviridae	ssRNA phage SRR7976310_6 (60.2%)
9	OM514464	Sanya fiers-like virus 5	QJZLS113	Leptochloa chinensis	Monocotyledoneae	Sanya	3637	new	0.000897685	Fiersviridae	ssRNA phage SRR6960507_2 (61.7%)
9	OM514465	Sanya fiers-like virus 5	YXSCLS157	Cyperus difformis	Monocotyledoneae	Sanya	2597	new	7.62515e-05	Fiersviridae	ssRNA phage SRR6960507_2 (63.0%)
10	OM514466	Sanya fiers-like virus 6	LSHLS277	Leersia hexandra	Monocotyledoneae	Sanya	3651	new	0.00436948	Fiersviridae	Changjiang levi-like virus 3 (52.9%)
10	OM514467	Sanya fiers-like virus 6	QJZLS417	Leptochloa chinensis	Monocotyledoneae	Sanya	3724	new	6.92016e-05	Fiersviridae	Changjiang levi-like virus 3 (52.9%)
11	OM514468	Sanya fiers-like virus 7	QJZLS356	Leptochloa chinensis	Monocotyledoneae	Sanya	3934	new	0.000289296	Fiersviridae	ssRNA phage SRR5467090_4 (35.1%)
11	OM514469	Sanya fiers-like virus 7	YXSCLS149	Cyperus difformis	Monocotyledoneae	Sanya	2300	new	8.70237e-05	Fiersviridae	ssRNA phage SRR5467090_4 (35.1%)
12	OM514470	Sanya Leptochloa chinensis fiers-like virus 1	LSHLS290	Leersia hexandra	Monocotyledoneae	Sanya	3702	new	0.000121456	Fiersviridae	ssRNA phage ESE058 (50.6%)
12	OM514471	Sanya Leptochloa chinensis fiers-like virus 1	QJZLS29	Leptochloa chinensis	Monocotyledoneae	Sanya	3742	new	0.0611609	Fiersviridae	ssRNA phage ESE058 (50.8%)
12	OM514472	Sanya Leptochloa chinensis fiers-like virus 1	YSCLS167	Monochoria vaginalis	Monocotyledoneae	Sanya	3740	new	0.000222666	Fiersviridae	ssRNA phage ESE058 (50.8%)
12	OM514473	Sanya Leptochloa chinensis fiers-like virus 1	YXSCLS143	Cyperus difformis	Monocotyledoneae	Sanya	3711	new	0.000179911	Fiersviridae	ssRNA phage ESE058 (50.8%)
13	OM514474	Sanya fiers-like virus 8	QJZLS308	Leptochloa chinensis	Monocotyledoneae	Sanya	3616	new	0.0020152	Fiersviridae	ssRNA phage SRR7976301_6 (46.0%)
13	OM514475	Sanya fiers-like virus 8	YSCLS42	Monochoria vaginalis	Monocotyledoneae	Sanya	1270	new	1.3678e-05	Fiersviridae	ssRNA phage SRR7976301_6 (47.8%)
14	OM514476	Sanya fiers-like virus 9	QJZLS507	Leptochloa chinensis	Monocotyledoneae	Sanya	3685	new	0.00275823	Fiersviridae	ssRNA phage SRR6960507_5 (53.2%)
14	OM514477	Sanya fiers-like virus 9	YXSCLS375	Cyperus difformis	Monocotyledoneae	Sanya	2407	new	3.41168e-05	Fiersviridae	ssRNA phage SRR6960507_5 (56.7%)
15	OM514478	Sanya fiers-like virus 10	QJZLS30	Leptochloa chinensis	Monocotyledoneae	Sanya	3686	new	0.000174649	Fiersviridae	ssRNA phage SRR5466725_15 (43.2%)
15	OM514479	Sanya fiers-like virus 10	YSCLS160	Monochoria vaginalis	Monocotyledoneae	Sanya	3578	new	9.61534e-05	Fiersviridae	ssRNA phage SRR5466725_15 (43.7%)
16	OM514480	Sanya fiers-like virus 11	QJZLS497	Leptochloa chinensis	Monocotyledoneae	Sanya	3859	new	0.00259346	Fiersviridae	ssRNA phage SRR5466727_3 (55.4%)
16	OM514481	Sanya fiers-like virus 11	YSCLS231	Monochoria vaginalis	Monocotyledoneae	Sanya	2399	new	9.66889e-05	Fiersviridae	ssRNA phage SRR5466727_3 (47.4%)
17	OM514482	Sanya fiers-like virus 12	QJZLS124	Leptochloa chinensis	Monocotyledoneae	Sanya	3922	new	0.000668493	Fiersviridae	ssRNA phage SRR6960799_29 (45.1%)
17	OM514483	Sanya fiers-like virus 12	YXSCLS150	Cyperus difformis	Monocotyledoneae	Sanya	3838	new	0.000188774	Fiersviridae	ssRNA phage SRR6960799_29 (45.1%)
18	OM514484	Sanya fiers-like virus 13	LSHLS574	Leersia hexandra	Monocotyledoneae	Sanya	3795	new	0.00213769	Fiersviridae	ssRNA phage SRR7473382_3 (34.8%)
18	OM514485	Sanya fiers-like virus 13	QJZLS677	Leptochloa chinensis	Monocotyledoneae	Sanya	3788	new	0.000120819	Fiersviridae	ssRNA phage SRR7473382_3 (34.8%)
19	OM514486	Sanya fiers-like virus 14	LSHLS295	Leersia hexandra	Monocotyledoneae	Sanya	3447	new	0.000216537	Fiersviridae	ssRNA phage SRR6960549_3 (34.6%)
19	OM514487	Sanya fiers-like virus 14	NJCLS89	Eleusine indica	Monocotyledoneae	Sanya	1780	new	2.47341e-05	Fiersviridae	ssRNA phage SRR6960549_3 (34.6%)
19	OM514488	Sanya fiers-like virus 14	YSCLS224	Monochoria vaginalis	Monocotyledoneae	Sanya	3471	new	0.000145883	Fiersviridae	ssRNA phage SRR6960549_3 (34.4%)
20	OM514489	Sanya fiers-like virus 15	LSHLS561	Leersia hexandra	Monocotyledoneae	Sanya	3474	new	0.00049596	Fiersviridae	ssRNA phage ESE007 (29.5%)
20	OM514490	Sanya fiers-like virus 15	NJCLS134	Eleusine indica	Monocotyledoneae	Sanya	3471	new	0.000263432	Fiersviridae	ssRNA phage ESE007 (44.5%)
20	OM514491	Sanya fiers-like virus 15	QJZLS299	Leptochloa chinensis	Monocotyledoneae	Sanya	3489	new	0.00299685	Fiersviridae	ssRNA phage ESE007 (44.5%)
20	OM514492	Sanya fiers-like virus 15	YBJLS111	Eleocharis dulcis	Monocotyledoneae	Sanya	3400	new	0.000100762	Fiersviridae	ssRNA phage ESE007 (44.5%)
20	OM514493	Sanya fiers-like virus 15	YSCLS188	Monochoria vaginalis	Monocotyledoneae	Sanya	3495	new	0.00371624	Fiersviridae	ssRNA phage ESE007 (44.5%)
21	OM514494	ssRNA phage SRR6960799_10	QJZLS416	Leptochloa chinensis	Monocotyledoneae	Sanya	4016	know	0.000581751	Fiersviridae	ssRNA phage SRR6960799_10 (91.2%)
22	OM514495	Guiyang fiers-like virus 1	KXLZCGZ51	Alternanthera philoxeroides	Dicotyledoneae	Guiyang	3428	new	0.000419854	Fiersviridae	ssRNA phage SRR6960799_24 (39.3%)
23	OM514496	Guiyang fiers-like virus 2	QBGZ72	Paspalum thunbergii	Monocotyledoneae	Guiyang	3559	new	0.0018204	Fiersviridae	Leviviridae sp. (51.9%)
24	OM514497	Guiyang fiers-like virus 3	QBGZ4	Paspalum thunbergii	Monocotyledoneae	Guiyang	3502	new	0.00015578	Fiersviridae	Changjiang levi-like virus 3 (40.3%)
25	OM514498	Guiyang fiers-like virus 4	SSQBGZ33	Paspalum distichum	Monocotyledoneae	Guiyang	3529	new	0.000595586	Fiersviridae	Plasmopara viticola lesion associated levivirus 1 (65.8%)
26	OM514499	Guiyang fiers-like virus 5	SSQBGZ43	Paspalum distichum	Monocotyledoneae	Guiyang	3418	new	0.000499418	Fiersviridae	Erysiphales associated levi-like virus 1 (77.8%)
27	OM514500	Sanya fiers-like virus 16	QJZLS118	Leptochloa chinensis	Monocotyledoneae	Sanya	3436	new	0.001939	Fiersviridae	ssRNA phage SRR6960799_24 (46.3%)
28	OM514501	Sanya fiers-like virus 17	QJZLS119	Leptochloa chinensis	Monocotyledoneae	Sanya	3870	new	0.000569159	Fiersviridae	ssRNA phage SRR6049586_1 (54.5%)
29	OM514502	Sanya fiers-like virus 18	QJZLS120	Leptochloa chinensis	Monocotyledoneae	Sanya	3615	new	0.000310155	Fiersviridae	Hubei levi-like virus 7 (54%)
30	OM514503	Sanya fiers-like virus 19	QJZLS122	Leptochloa chinensis	Monocotyledoneae	Sanya	3376	new	0.00197845	Fiersviridae	ssRNA phage SRR7976300_5 (47.8%)
31	OM514504	Sanya fiers-like virus 20	QJZLS150	Leptochloa chinensis	Monocotyledoneae	Sanya	3879	new	0.00109465	Fiersviridae	Hubei levi-like virus 7 (45.1%)
32	OM514505	Sanya fiers-like virus 21	QJZLS23	Leptochloa chinensis	Monocotyledoneae	Sanya	3166	new	0.00030132	Fiersviridae	ssRNA phage SRR7976357_6 (54.3%)
33	OM514506	Sanya fiers-like virus 22	QJZLS270	Leptochloa chinensis	Monocotyledoneae	Sanya	3658	new	0.00165072	Fiersviridae	Wenling levi-like virus 4 (48.1%)
34	OM514507	Sanya fiers-like virus 23	QJZLS295	Leptochloa chinensis	Monocotyledoneae	Sanya	3416	new	0.00100585	Fiersviridae	ssRNA phage SRR7976300_5 (54.0%)
35	OM514508	Sanya fiers-like virus 24	QJZLS297	Leptochloa chinensis	Monocotyledoneae	Sanya	3328	new	0.000152843	Fiersviridae	Ixeridium yellow mottle virus 2 (55.2%)
36	OM514509	Sanya fiers-like virus 25	QJZLS300	Leptochloa chinensis	Monocotyledoneae	Sanya	3518	new	0.00383418	Fiersviridae	ssRNA phage SRR6960509_8 (54.9%)
37	OM514510	Sanya fiers-like virus 26	QJZLS302	Leptochloa chinensis	Monocotyledoneae	Sanya	3594	new	0.00153426	Fiersviridae	ssRNA phage SRR7976300_3 (50.5%)
38	OM514511	Sanya fiers-like virus 27	QJZLS303	Leptochloa chinensis	Monocotyledoneae	Sanya	3405	new	0.000405704	Fiersviridae	Plasmopara viticola lesion associated levivirus 1 (65.8%)
39	OM514512	Sanya fiers-like virus 28	QJZLS306	Leptochloa chinensis	Monocotyledoneae	Sanya	4034	new	0.000803519	Fiersviridae	ssRNA phage SRR6960551_10 (40.0%)
40	OM514513	Sanya fiers-like virus 29	QJZLS358	Leptochloa chinensis	Monocotyledoneae	Sanya	3756	new	0.000451252	Fiersviridae	ssRNA phage SRR6253161_2 (41.9%)
41	OM514514	Sanya fiers-like virus 30	QJZLS373	Leptochloa chinensis	Monocotyledoneae	Sanya	3518	new	0.000887976	Fiersviridae	ssRNA phage SRR6960509_8 (54.9%)
42	OM514515	Sanya fiers-like virus 31	QJZLS378	Leptochloa chinensis	Monocotyledoneae	Sanya	3441	new	0.00210196	Fiersviridae	ssRNA phage SRR5466725_17 (51.8%)
43	OM514516	Sanya fiers-like virus 32	QJZLS384	Leptochloa chinensis	Monocotyledoneae	Sanya	3639	new	0.00147718	Fiersviridae	ssRNA phage SRR7976325_21 (54.3%)
44	OM514517	Sanya fiers-like virus 33	QJZLS392	Leptochloa chinensis	Monocotyledoneae	Sanya	3551	new	0.000430873	Fiersviridae	ssRNA phage SRR5466338_3 (39.7%)
45	OM514518	Sanya fiers-like virus 34	QJZLS393	Leptochloa chinensis	Monocotyledoneae	Sanya	3897	new	0.000753619	Fiersviridae	ssRNA phage SRR5466728_3 (41.4%)
46	OM514519	Sanya fiers-like virus 35	QJZLS412	Leptochloa chinensis	Monocotyledoneae	Sanya	3772	new	0.00252555	Fiersviridae	ssRNA phage ESE029 (62.8%)
47	OM514520	Sanya fiers-like virus 36	QJZLS414	Leptochloa chinensis	Monocotyledoneae	Sanya	3953	new	0.000238727	Fiersviridae	ssRNA phage SRR5466725_14 (47.3%)
48	OM514521	Sanya fiers-like virus 37	QJZLS442	Leptochloa chinensis	Monocotyledoneae	Sanya	3670	new	0.000203791	Fiersviridae	ssRNA phage SRR6049586_1 (52.3%)
49	OM514522	Sanya fiers-like virus 38	QJZLS488	Leptochloa chinensis	Monocotyledoneae	Sanya	3939	new	0.000171767	Fiersviridae	ssRNA phage SRR7976301_7 (34.4%)
50	OM514523	Sanya fiers-like virus 39	QJZLS499	Leptochloa chinensis	Monocotyledoneae	Sanya	4050	new	0.000302775	Fiersviridae	ssRNA phage SRR5466337_2 (55.7%)
51	OM514524	Sanya fiers-like virus 40	QJZLS504	Leptochloa chinensis	Monocotyledoneae	Sanya	3707	new	0.00207285	Fiersviridae	ssRNA phage SRR5466365_2 (47.8%)
52	OM514525	Sanya fiers-like virus 41	QJZLS505	Leptochloa chinensis	Monocotyledoneae	Sanya	3880	new	0.000369735	Fiersviridae	ssRNA phage SRR5467090_4 (38.9%)
53	OM514526	Sanya fiers-like virus 42	QJZLS513	Leptochloa chinensis	Monocotyledoneae	Sanya	3586	new	0.000625013	Fiersviridae	ssRNA phage SRR7976300_5. (48.4%)
54	OM514527	Sanya fiers-like virus 43	QJZLS518	Leptochloa chinensis	Monocotyledoneae	Sanya	3280	new	0.000110629	Fiersviridae	ssRNA phage EOC000 (48.4%)
55	OM514528	Sanya fiers-like virus 44	QJZLS528	Leptochloa chinensis	Monocotyledoneae	Sanya	4116	new	0.000113759	Fiersviridae	Hubei tombus-like virus 6 (56.1%)
56	OM514529	Sanya fiers-like virus 45	QJZLS533	Leptochloa chinensis	Monocotyledoneae	Sanya	4184	new	0.000192146	Fiersviridae	ssRNA phage SRR6960799_16 (57.8%)
57	OM514530	Sanya fiers-like virus 46	QJZLS546	Leptochloa chinensis	Monocotyledoneae	Sanya	4340	new	0.000560367	Fiersviridae	ssRNA phage SRR6960507_3 (36.9%)
58	OM514531	Sanya fiers-like virus 47	QJZLS552	Leptochloa chinensis	Monocotyledoneae	Sanya	3104	new	0.000135376	Fiersviridae	ssRNA phage EOC000 (47.9%)
59	OM514532	Sanya fiers-like virus 48	QJZLS554	Leptochloa chinensis	Monocotyledoneae	Sanya	4178	new	0.00312543	Fiersviridae	Hubei levi-like virus 7 (54.0%)
60	OM514533	Sanya fiers-like virus 49	QJZLS555	Leptochloa chinensis	Monocotyledoneae	Sanya	3665	new	0.000765672	Fiersviridae	Shahe levi-like virus 3 (73.2%)
61	OM514534	Sanya fiers-like virus 50	QJZLS586	Leptochloa chinensis	Monocotyledoneae	Sanya	3387	new	0.00022417	Fiersviridae	ssRNA phage SRR6960509_8 (54.9%)
62	OM514535	Sanya fiers-like virus 51	YSCLS156	Monochoria vaginalis	Monocotyledoneae	Sanya	2098	new	4.88916e-05	Fiersviridae	ssRNA phage SRR5466725_16 (39.6%)
63	OM514536	Sanya fiers-like virus 52	YSCLS169	Monochoria vaginalis	Monocotyledoneae	Sanya	3730	new	0.000568073	Fiersviridae	ssRNA phage SRR6960803_12 (59.1%)
64	OM514537	Sanya fiers-like virus 53	YSCLS202	Monochoria vaginalis	Monocotyledoneae	Sanya	2699	new	6.84598e-05	Fiersviridae	ssRNA phage SRR6960799_16 (37.4%)
65	OM514538	Sanya fiers-like virus 54	YXSCLS142	Cyperus difformis	Monocotyledoneae	Sanya	3239	new	0.000137054	Fiersviridae	ssRNA phage SRR6960507_4 (42.9%)
66	OM514539	Sanya fiers-like virus 55	YXSCLS159	Cyperus difformis	Monocotyledoneae	Sanya	3508	new	0.000150976	Fiersviridae	Erysiphe necator associated levi-like virus 1 (41.9%)
67	OM514540	Sanya fiers-like virus 56	YXSCLS200	Cyperus difformis	Monocotyledoneae	Sanya	3931	new	0.000321205	Fiersviridae	ssRNA phage SRR5467090_4 (40.4%)
68	OM514541	Hangzhou fiers-like virus 1	LCFY92	Eclipta prostrata	Dicotyledoneae	Hangzhou	3803	new	0.000795543	Fiersviridae	Plasmopara viticola lesion associated levivirus 1 (61.2%)
69	OM514542	Sanya solspi-like virus 1	QJZLS62	Leptochloa chinensis	Monocotyledoneae	Sanya	3635	new	0.000719091	Solspiviridae	ssRNA phage SRR6255733_3 (41.1%)
69	OM514543	Sanya solspi-like virus 1	YSCLS345	Monochoria vaginalis	Monocotyledoneae	Sanya	3253	new	8.28828e-06	Solspiviridae	ssRNA phage SRR6255733_3 (41.3%)
70	OM514544	Sanya solspi-like virus 2	QJZLS117	Leptochloa chinensis	Monocotyledoneae	Sanya	3245	new	8.44277e-05	Solspiviridae	ssRNA phage SRR6960509_13 (49.7%)
71	OM514545	Sanya solspi-like virus 3	QJZLS502	Leptochloa chinensis	Monocotyledoneae	Sanya	3829	new	0.000260561	Solspiviridae	ssRNA phage SRR7976299_16 (46.5%)
72	OM514546	Sanya solspi-like virus 4	QJZLS610	Leptochloa chinensis	Monocotyledoneae	Sanya	3565	new	0.000179292	Solspiviridae	ssRNA phage SRR7473382_4 (45.2%)
73	OM514547	Sanya solspi-like virus 5	YSCLS326	Monochoria vaginalis	Monocotyledoneae	Sanya	2439	new	5.58761e-05	Solspiviridae	ssRNA phage SRR7976299_16 (45.0%)
74	OM514548	Sanya steitz-like virus 1	QJZLS28	Leptochloa chinensis	Monocotyledoneae	Sanya	3523	new	0.000331292	Steitzviridae	ssRNA phage SRR6255746_3 (42.8%)
74	OM514549	Sanya steitz-like virus 1	YBJLS109	Eleocharis dulcis	Monocotyledoneae	Sanya	2538	new	2.73109e-05	Steitzviridae	ssRNA phage SRR6255746_3 (42.9%)
74	OM514550	Sanya steitz-like virus 1	YSCLS199	Monochoria vaginalis	Monocotyledoneae	Sanya	3582	new	0.000247531	Steitzviridae	ssRNA phage SRR6255746_3 (42.8%)
74	OM514551	Sanya steitz-like virus 1	YXSCLS146	Cyperus difformis	Monocotyledoneae	Sanya	2425	new	1.80947e-05	Steitzviridae	ssRNA phage SRR6255746_3 (42.7%)
75	OM514552	Guiyang steitz-like virus 1	MGGZ345	Ranunculus japonicus	Dicotyledoneae	Guiyang	3419	new	0.000280213	Steitzviridae	ssRNA phage SRR7976310_17 (48.5%)
76	OM514553	Sanya steitz-like virus 2	QJZLS605	Leptochloa chinensis	Monocotyledoneae	Sanya	4045	new	0.000807449	Steitzviridae	ssRNA phage SRR7976310_14 (50.8%)
77	OM514554	Sanya steitz-like virus 3	QJZLS612	Leptochloa chinensis	Monocotyledoneae	Sanya	3167	new	0.00010044	Steitzviridae	ssRNA phage SRR6960509_17 (45.9%)
78	OM514555	Sanya steitz-like virus 4	YXSCLS154	Cyperus difformis	Monocotyledoneae	Sanya	3315	new	0.000138213	Steitzviridae	Beihai levi-like virus 2 (50.9%)
79	OM514556	Sanya steitz-like virus 5	YXSCLS364	Cyperus difformis	Monocotyledoneae	Sanya	3226	new	0.00018347	Steitzviridae	ssRNA phage SRR6960799_39 (43.5%)
