# Supplementary material for: Novel RNA Viruses Discovered in Weeds in Rice Fields
Source: Viruses. 2022 Nov 10;14(11):2489. doi: 10.3390/v14112489 (PMC9717734; doi:10.3390/v14112489)
Supplement: Supplementary file 1 [file viruses-14-02489-s001.zip › Table S5 Data generated in this study and summary of negative-sense RNA viruses.xls]

## Sheet: Sheet1
Order	Accession	VIrus_name	Strain	Strain	Host species	Host class	Location	Seq_len	Host orders	Abundance	Encoded protein	Virus family	Blastx hits on known viruses (blast amino acid identity)
1	OM514412	Sanya bunya-like virus 1	LSHLS38	LSHLS38	Leersia hexandra	Monocotyledoneae	Sanya	7887	new	0.000238205	RdRp	Alphabunyaviridae	Halophytophthora RNA virus 1 (39.9%)
1	OM514413	Sanya bunya-like virus 1	QJZLS428	QJZLS428	Leptochloa chinensis	Monocotyledoneae	Sanya	6052	new	0.000542521	RdRp	Alphabunyaviridae	Halophytophthora RNA virus 1 (42.3%)
2	OM514414	Sanya bunya-like virus 2	LSHLS41	LSHLS41	Leersia hexandra	Monocotyledoneae	Sanya	6270	new	0.000265377	RdRp	Alphabunyaviridae	Halophytophthora RNA virus 1 (39.9%)
2	OM514415	Sanya bunya-like virus 2	QJZLS332	QJZLS332	Leptochloa chinensis	Monocotyledoneae	Sanya	9017	new	0.00163251	RdRp	Alphabunyaviridae	Halophytophthora RNA virus 1 (39.4%)
3	OM514416	Sanya bunya-like virus 3	YXSCLS40	YXSCLS40	Cyperus difformis	Monocotyledoneae	Sanya	9149	new	0.000733607	RdRp	Alphabunyaviridae	Halophytophthora RNA virus 1 (39.9%)
3	OM514417	Sanya bunya-like virus 3	LSHLS43	LSHLS43	Leersia hexandra	Monocotyledoneae	Sanya	4021	new	1.91105e-05	RdRp	Alphabunyaviridae	Halophytophthora RNA virus 1 (37.1%)
3	OM514418	Sanya bunya-like virus 3	YSCLS247	YSCLS247	Monochoria vaginalis	Monocotyledoneae	Sanya	8081	new	1.3969e-05	RdRp	Alphabunyaviridae	Halophytophthora RNA virus 1 (38.1%)
4	OM514419	Sanya bunya-like virus 4	LSHLS42	LSHLS42	Leersia hexandra	Monocotyledoneae	Sanya	5708	new	0.000191556	RdRp	Alphabunyaviridae	Halophytophthora RNA virus 1 (48.7%)
4	OM514420	Sanya bunya-like virus 4	QJZLS141	QJZLS141	Leptochloa chinensis	Monocotyledoneae	Sanya	9101	new	0.00129845	RdRp	Alphabunyaviridae	Halophytophthora RNA virus 1 (40.5%)
5	OM514421	Sanya bunya-like virus 5	BCLS108	BCLS108	Echinochloa crus-galli	Monocotyledoneae	Sanya	9490	new	0.000379018	RdRp	Alphabunyaviridae	Halophytophthora RNA virus 1 (39.9%)
5	OM514422	Sanya bunya-like virus 5	LSHLS46	LSHLS46	Leersia hexandra	Monocotyledoneae	Sanya	4502	new	0.000188159	RdRp	Alphabunyaviridae	Halophytophthora RNA virus 1 (43.4%)
6	OM514423	Sanya bunya-like virus 6	LSHLS34	LSHLS34	Leersia hexandra	Monocotyledoneae	Sanya	9210	new	0.000786528	RdRp	Alphabunyaviridae	Beihai sesarmid crab virus 5 (31.1%)
6	OM514424	Sanya bunya-like virus 6	QJZLS355	QJZLS355	Leptochloa chinensis	Monocotyledoneae	Sanya	6387	new	0.000642684	RdRp	Alphabunyaviridae	Beihai sesarmid crab virus 5 (32.4%)
7	OM514425	Sanya bunya-like virus 7	LSHLS271	LSHLS271	Leersia hexandra	Monocotyledoneae	Sanya	4251	new	0.000288932	RdRp	Alphabunyaviridae	Halophytophthora RNA virus 6 (57.4%)
7	OM514426	Sanya bunya-like virus 7	BCLS156	BCLS156	Echinochloa crus-galli	Monocotyledoneae	Sanya	7698	new	0.000227437	RdRp	Alphabunyaviridae	Halophytophthora RNA virus 6 (62.0%)
7	OM514427	Sanya bunya-like virus 7	QJZLS219	QJZLS219	Leptochloa chinensis	Monocotyledoneae	Sanya	5565	new	0.000714826	RdRp	Alphabunyaviridae	Halophytophthora RNA virus 6 (72.1%)
8	OM514428	Sanya bunya-like virus 8	LSHLS55	LSHLS55	Leersia hexandra	Monocotyledoneae	Sanya	7605	new	0.000386046	RdRp	Alphabunyaviridae	Pythium polare bunya-like RNA virus 1 (49.5%)
8	OM514429	Sanya bunya-like virus 8	QJZLS218	QJZLS218	Leptochloa chinensis	Monocotyledoneae	Sanya	7575	new	0.000801132	RdRp	Alphabunyaviridae	Pythium polare bunya-like RNA virus 1 (48.8%)
9	OM514434	Sanya bunya-like virus 9	BCLS146	LSHXG114	Echinochloa crus-galli	Monocotyledoneae	Sanya	4353	new	0.000102119	RdRp	Alphabunyaviridae	Soybean thrips bunya-like virus 1 (59.7%)
10	OM514435	Sanya bunya-like virus 10	LSHLS50	LSHXG122	Leersia hexandra	Monocotyledoneae	Sanya	7939	new	0.000401131	RdRp	Alphabunyaviridae	Soybean thrips bunya-like virus 5 (50.2%)
11	OM514436	Sanya bunya-like virus 11	QJZLS199	SSQBXG95	Leptochloa chinensis	Monocotyledoneae	Sanya	9051	new	0.00072982	RdRp	Alphabunyaviridae	Grapevine associated cogu-like virus 1 (57%)
12	OM514437	Sanya bunya-like virus 12	QJZLS443	SSQBXG62	Leptochloa chinensis	Monocotyledoneae	Sanya	9047	new	0.00494639	RdRp	Alphabunyaviridae	Grapevine associated cogu-like virus 1 (56.6%)
13	OM514438	Sanya bunya-like virus 13	QJZLS234	BCLS146	Leptochloa chinensis	Monocotyledoneae	Sanya	8908	new	0.00121519	RdRp	Alphabunyaviridae	Pythium polare bunya-like RNA virus 1 (49.5%)
14	OM514439	Sanya bunya-like virus 14	QJZLS425	LSHLS50	Leptochloa chinensis	Monocotyledoneae	Sanya	8889	new	0.000620835	RdRp	Alphabunyaviridae	Halophytophthora RNA virus 1 (39.9%)
15	OM514440	Sanya bunya-like virus 15	QJZLS139	QJZLS199	Leptochloa chinensis	Monocotyledoneae	Sanya	8586	new	0.00063331	RdRp	Alphabunyaviridae	Halophytophthora RNA virus 1 (39.9%)
16	OM514441	Sanya bunya-like virus 16	QJZLS246	QJZLS443	Leptochloa chinensis	Monocotyledoneae	Sanya	8371	new	0.000685611	RdRp	Alphabunyaviridae	Halophytophthora RNA virus 1 (39.9%)
17	OM514442	Sanya bunya-like virus 17	QJZLS245	QJZLS234	Leptochloa chinensis	Monocotyledoneae	Sanya	8305	new	0.000575433	RdRp	Alphabunyaviridae	Halophytophthora RNA virus 1 (39.9%)
18	OM514447	Sanya bunya-like virus 18	QJZLS690	QJZLS425	Leptochloa chinensis	Monocotyledoneae	Sanya	6338	new	0.000797697	RdRp	Alphabunyaviridae	Phytophthora condilina negative stranded RNA virus 13. (49.1%)
19	OM514446	Sanya bunya-like virus 20	QJZLS230	QJZLS139	Leptochloa chinensis	Monocotyledoneae	Sanya	8279	new	0.00144013	RdRp	Alphabunyaviridae	Halophytophthora RNA virus 1 (39.9%)
20	OM514445	Guiyang bunya-like virus 1	CGGZ15	QJZLS246	Sagittaria trifolia	Monocotyledoneae	Guiyang	11361	new	0.00288334	RdRp	Alphabunyaviridae	Halophytophthora RNA virus 6 (57.3%)
21	OM514444	Sanya bunya-like virus 19	QJZLS689	QJZLS245	Leptochloa chinensis	Monocotyledoneae	Sanya	5790	new	0.00098402	RdRp	Betabunyaviridae	Halophytophthora RNA virus 6 (57.3%)
22	OM514430	Xiaogan peribunya-like virus 1	LSHXG114	QJZLS304	Eclipta prostrata	Dicotyledoneae	Xiaogan	7264	new	0.000671655	RdRp	Peribunyaviridae	Wuhan Spider Virus (27.5%)
22	OM514431	Xiaogan peribunya-like virus 1	LSHXG122	QJZLS689	Eclipta prostrata	Dicotyledoneae	Xiaogan	4636	new	0.000648558	gp	Peribunyaviridae	Bunya-like bridouvirus (30.7%)
23	OM514432	Xiaogan phenui-like virus 1	SSQBXG95	CGGZ15	Paspalum distichum	Monocotyledoneae	Xiaogan	2540	new	7.01557e-05	RdRp	Phenuiviridae	Botrytis cinerea negative stranded RNA virus 10 (31.1%)
23	OM514433	Xiaogan phenui-like virus 1	SSQBXG62	QJZLS230	Paspalum distichum	Monocotyledoneae	Xiaogan	1180	new	0.000144838	np	Phenuiviridae	Beihai sesarmid crab virus 5 (29.3%)
24	OM514443	Sanya leish-like virus 1	QJZLS304	QJZLS690	Leptochloa chinensis	Monocotyledoneae	Sanya	6365	new	0.00285016	RdRp	Leishbuviridae	Bunya-like bridouvirus (32.1%)
