# Supplementary material for: Novel RNA Viruses Discovered in Weeds in Rice Fields
Source: Viruses. 2022 Nov 10;14(11):2489. doi: 10.3390/v14112489 (PMC9717734; doi:10.3390/v14112489)
Supplement: Supplementary file 1 [file viruses-14-02489-s001.zip › Table S6 Viruses infecting weeds in rice field..xls]

## Sheet: Sheet1
Order	Accession	VIrus_name	Strain	Host species	Host class	Location	seq_len	virus	Abundance	Virus family	blastx比对参考序列(blast氨基酸identity)
1	OM514391	Sanya tombus-like virus 1	QJZLS314	Leptochloa chinensis	Monocotyledoneae	Sanya	4689	new	0.0121023	Tombusviridae	Hubei tombus-like virus 6(56.1%)
1	OM514392	Sanya tombus-like virus 1	YSCLS204	Monochoria vaginalis	Monocotyledoneae	Sanya	4128	new	0.000349994	Tombusviridae	Hubei tombus-like virus 6(56.1%)
1	OM514393	Sanya tombus-like virus 1	YXSCLS208	Cyperus difformis	Monocotyledoneae	Sanya	4125	new	0.000357531	Tombusviridae	Hubei tombus-like virus 6(56.1%)
1	OM514394	Sanya tombus-like virus 1	BCLS148	Echinochloa crus-galli	Monocotyledoneae	Sanya	4124	new	6.71846e-05	Tombusviridae	Hubei tombus-like virus 6(56.1%)
1	OM514395	Sanya tombus-like virus 1	LSHLS288	Leersia hexandra	Monocotyledoneae	Sanya	4139	new	0.000178808	Tombusviridae	Hubei tombus-like virus 6(56.1%)
1	OM514396	Sanya tombus-like virus 1	YBJLS114	Eleocharis dulcis	Monocotyledoneae	Sanya	4116	new	0.000115305	Tombusviridae	Hubei tombus-like virus 6(56.1%)
2	OM514397	Guiyang tombus-like virus 1	MGGZ88	Ranunculus japonicus	Dicotyledoneae	Guiyang	4811	new	0.00170302	Tombusviridae	Rice virus A(62.4%)
3	OM514398	Guiyang tombus-like virus 2	QBGZ253	Paspalum thunbergii	Monocotyledoneae	Guiyang	3469	new	0.000397973	Tombusviridae	Beet black scorch virus(40.5%)
4	OM514399	Guiyang Paspalum paspaloides tombus-like virus 1	SSQBGZ174	Paspalum distichum	Monocotyledoneae	Guiyang	3328	new	0.0273052	Tombusviridae	Ixeridium yellow mottle virus 2(55.2%)
5	OM514400	Guiyang Paspalum paspaloides tombus-like virus 2	SSQBGZ23	Paspalum distichum	Monocotyledoneae	Guiyang	4589	new	0.139412	Tombusviridae	Rice virus X(80.1%)
6	OM514402	Sanya tombus-like virus 2	QJZLS5	Leptochloa chinensis	Monocotyledoneae	Sanya	4174	new	0.000802064	Tombusviridae	Kummerowia striata tombusvirus(62.2%)
7	OM514403	Sanya Leptochloa chinensis tombus-like virus 1	QJZLS311	Leptochloa chinensis	Monocotyledoneae	Sanya	4213	new	0.0225102	Tombusviridae	Oat chlorotic stunt virus (52.7%)
8	OM514404	Sanya tombus-like virus 3	QJZLS312	Leptochloa chinensis	Monocotyledoneae	Sanya	3703	new	0.000689032	Tombusviridae	Hubei tombus-like virus 6(56.1%)
9	OM514387	Guiyang Paspalum distichum solemo-like virus 1	SSQBGZ50	Paspalum distichum	Monocotyledoneae	Guiyang	5785	new	0.0304394	Solemoviridae	Sugarcane yellow leaf virus(72.8%)
10	OM514389	Xiaogan Aeschynomene indica solemo-like virus 1	SMSCXG243	Aeschynomene indica	Dicotyledoneae	Xiaogan	5689	new	3.9156	Solemoviridae	Alfalfa enamovirus 1(71.1%)
11	OM514355	Sedum sarmentosum crinivirus	KXLZCFY121	Alternanthera philoxeroides	Dicotyledoneae	Hangzhou	8871	know	1.60758e-05	Closteroviridae	Sedum sarmentosum crinivirus(99.4%)
11	OM514356	Sedum sarmentosum crinivirus	KXLZCFY120	Alternanthera philoxeroides	Dicotyledoneae	Hangzhou	8823	know	0.0281447	Closteroviridae	Sedum sarmentosum crinivirus(99.7%)
12	OM514377	Guiyang Paspalum distichum tymo-like virus 1	SSQBGZ116	Paspalum distichum	Monocotyledoneae	Guiyang	6725	new	0.0186815	Tymoviridae	Nectarine marafivirus M(45.3%)
